# Supplementary material for: Mora: abundance aware metagenomic read re-assignment for disentangling similar strains
Source: BMC Bioinformatics. 2024 Apr 23;25:161. doi: 10.1186/s12859-024-05768-9 (PMC11035124; doi:10.1186/s12859-024-05768-9)
Supplement: Supplementary file 1 — Additional file 1. GitHub repository containing all experimental results, the code for AugPatho2, and test data for running Mora. [file 12859_2024_5768_MOESM1_ESM.xlsx]

## Sheet: A.1 Ecoli short reads
Mora Data				AugPatho2 Data			Pufferfish Data			Clark Data			Bowtie2 Data
Accession Number	Assignments	Percentage		Accession Numbers	Assignments		Accession Numbers	Assignments		Accession Number	Assignments		Accession Number	Assignments	Column1
CP013025.1	308149	0.324102		CP010585.1	661696		CP013025.1	310088		NOT ALIGNED	773820		CP013025.1	238050	0.250373
CP011322.1	278301	0.292708		CP013025.1	239941		CP011018.1	200562		CP013025.1	174650		CP011938.1	57127	0.0600844			950780
CP011938.1	195461	0.205579		CP011322.1	49109		CP012125.1	172707		CP007392.1	542		CP010585.1	56992	0.0599424			0.112494
CP007392.1	62590	0.0658302		CP011938.1	30		CP007594.1	152050		CP009859.1	492		CP010816.1	55783	0.0586708
CP013835.1	42847	0.0450652		LM995446.1	1		CP010816.1	106957		CP013029.1	260		CP011321.1	38499	0.040492
CP011018.1	33992	0.0357517		CP007392.1	1		CP011938.1	2167		CP011938.1	149		CP011320.1	38388	0.0403753
CP007265.1	16235	0.0170755		CP013835.1	1		CP010372.1	1633		CP007265.1	116		CP011324.1	38033	0.0400019
CP013029.1	12497	0.013144		CP007265.1	1		CP011113.2	1364		CP007594.1	101		CP011322.1	37998	0.0399651
LM995446.1	563	0.000592146		Total	950780		NOT ALIGNED	1129		CP011416.1	99		CP012125.1	37443	0.0393814
CP012635.1	53	5.57438e-05					CP011322.1	1089		CP009106.2	97		LM995446.1	37275	0.0392047
CP009106.2	19	1.99836e-05					CP010371.1	235		CP010371.1	84		CP011113.2	37228	0.0391552
CP009859.1	18	1.89318e-05					CP011124.1	157		CP011018.1	66		CP010371.1	32148	0.0338122
CP011416.1	9	9.46592e-06					CP007265.1	121		CP010315.1	54		CP007594.1	30363	0.0319348
CP010315.1	4	4.20708e-06					CP012635.1	82		CP013112.1	50		CP010315.1	17148	0.0180357
CP010882.1	4	4.20708e-06					CP007275.1	69		CP011322.1	50		CP007265.1	16739	0.0176055
CP013112.1	3	3.15531e-06					CP007392.1	40		CP007491.1	32		CP009859.1	16660	0.0175225
CP012125.1	2	2.10354e-06					CP013835.1	38		CP009104.1	32		CP007392.1	15413	0.0162109
CP009862.1	1	1.05177e-06					CP013112.1	37		CP007275.1	28		CP013112.1	14767	0.0155315
CP011019.1	1	1.05177e-06					CP010315.1	37		CP012635.1	22		CP011124.1	14190	0.0149246
CP011418.1	1	1.05177e-06					CP009104.1	36		CP013835.1	12		CP007491.1	13912	0.0146322
CP010317.1	1	1.05177e-06					CP011416.1	35		CP011113.2	4		CP009106.2	13668	0.0143756
CP010371.1	1	1.05177e-06					CP013029.1	34		CP013027.1	4		CP007275.1	13318	0.0140074
CP010880.1	1	1.05177e-06					CP009859.1	32		CP012125.1	3		CP009104.1	13287	0.0139748
CP013024.1	1	1.05177e-06					CP007491.1	31		CP011019.1	3		CP011416.1	13132	0.0138118
CP011324.1	1	1.05177e-06					CP011321.1	19		CP010876.1	3		CP012635.1	12253	0.0128873
CP011417.1	1	1.05177e-06					CP013028.1	12		CP010373.2	1		CP013029.1	11818	0.0124298
CP009107.1	1	1.05177e-06					CP009106.2	10		CP011417.1	1		CP013835.1	10057	0.0105776
CP010585.1	1	1.05177e-06					CP010882.1	3		CP011124.1	1		CP010876.1	9740	0.0102442
CP009860.1	1	1.05177e-06					CP013027.1	2		LM995446.1	1		CP011018.1	8121	0.00854141
CP013027.1	1	1.05177e-06					CP009860.1	1		CP010317.1	1		CP009862.1	219	0.000230337
CP011320.1	1	1.05177e-06					CP010317.1	1		CP009105.1	1		CP010372.1	144	0.000151455
CP010372.1	1	1.05177e-06					CP010876.1	1		CP013028.1	1		CP012636.1	141	0.000148299
CP013834.1	1	1.05177e-06					LM995446.1	1		Total	950780		CP013027.1	131	0.000137782
CP010373.2	1	1.05177e-06					Total	950780					CP013024.1	95	9.9918e-05
CP013030.1	1	1.05177e-06											CP010373.2	75	7.88826e-05
CP007275.1	1	1.05177e-06											CP011417.1	65	6.83649e-05
CP009105.1	1	1.05177e-06											CP009860.1	65	6.83649e-05
CP010816.1	1	1.05177e-06											CP011019.1	64	6.73132e-05
CP007594.1	1	1.05177e-06											CP010882.1	64	6.73132e-05
CP010881.1	1	1.05177e-06											CP010881.1	43	4.5226e-05
CP011321.1	1	1.05177e-06											CP013833.1	34	3.57601e-05
CP007491.1	1	1.05177e-06											CP009107.1	22	2.31389e-05
CP011113.2	1	1.05177e-06											CP009105.1	20	2.10354e-05
CP013028.1	1	1.05177e-06											CP013028.1	18	1.89318e-05
CP010876.1	1	1.05177e-06											CP010316.1	14	1.47248e-05
CP011124.1	1	1.05177e-06											CP011418.1	9	9.46591e-06
CP009104.1	1	1.05177e-06											CP010317.1	6	6.31061e-06
CP013833.1	1	1.05177e-06											NOT ALIGNED	1	1.05177e-06
CP012636.1	1	1.05177e-06											Total	950780
CP010316.1	1	1.05177e-06
	950780

## Sheet: A.2 Ecoli References
Assembly Accession	Organism Name	Organism Infraspecific Names Breed	Organism Infraspecific Names Strain	Organism Infraspecific Names Cultivar	Organism Infraspecific Names Isolate	Organism Infraspecific Names Ecotype	Annotation Name	Assembly Stats Total Sequence Length	Assembly Level	Assembly Submission Date	WGS project accession
GCF_000597845.1	Escherichia coli		ST540				NCBI Prokaryotic Genome Annotation Pipeline (PGAP)	4758629	Complete Genome	2014-03-19
GCF_000599665.1	Escherichia coli		ST2747				NCBI Prokaryotic Genome Annotation Pipeline (PGAP)	5054509	Complete Genome	2014-03-19
GCF_000784925.1	Escherichia coli		ECONIH1				NCBI Prokaryotic Genome Annotation Pipeline (PGAP)	5559642	Complete Genome	2014-11-17
GCF_000801165.1	Escherichia coli		RM9387				NCBI Prokaryotic Genome Annotation Pipeline (PGAP)	4995948	Complete Genome	2014-12-15
GCF_000801185.2	Escherichia coli		94-3024				NCBI Prokaryotic Genome Annotation Pipeline (PGAP)	5045911	Complete Genome	2015-06-18
GCF_000814145.2	Escherichia coli		6409				NCBI Prokaryotic Genome Annotation Pipeline (PGAP)	5106503	Complete Genome	2015-02-27
GCF_000819645.1	Escherichia coli		789				NCBI Prokaryotic Genome Annotation Pipeline (PGAP)	5273074	Complete Genome	2015-01-16
GCF_000830035.1	Escherichia coli		C41(DE3)				NCBI Prokaryotic Genome Annotation Pipeline (PGAP)	4557511	Complete Genome	2015-01-29
GCF_000833145.1	Escherichia coli		BL21 (TaKaRa)				NCBI Prokaryotic Genome Annotation Pipeline (PGAP)	4528118	Complete Genome	2015-02-05
GCF_000833635.2	Escherichia coli		USML2				NCBI Prokaryotic Genome Annotation Pipeline (PGAP)	4502758	Complete Genome	2017-03-17
GCF_000931565.1	Escherichia coli		MNCRE44				NCBI Prokaryotic Genome Annotation Pipeline (PGAP)	5292269	Complete Genome	2015-02-23
GCF_000952955.1	Escherichia coli		K-12 substr. RV308				NCBI Prokaryotic Genome Annotation Pipeline (PGAP)	4585620	Complete Genome	2014-09-24
GCF_000967155.2	Escherichia coli		HUSEC2011				NCBI Prokaryotic Genome Annotation Pipeline (PGAP)	5443340	Complete Genome	2015-01-07
GCF_000971615.1	Escherichia coli		CI5				NCBI Prokaryotic Genome Annotation Pipeline (PGAP)	5092643	Complete Genome	2015-04-13
GCF_000987875.1	Escherichia coli		SEC470				NCBI Prokaryotic Genome Annotation Pipeline (PGAP)	5153435	Complete Genome	2015-05-04
GCF_000988355.1	Escherichia coli		SQ37				NCBI Prokaryotic Genome Annotation Pipeline (PGAP)	4633461	Complete Genome	2015-05-06
GCF_000988385.1	Escherichia coli		SQ88				NCBI Prokaryotic Genome Annotation Pipeline (PGAP)	4610881	Complete Genome	2015-05-06
GCF_000988425.1	Escherichia coli		SQ110				NCBI Prokaryotic Genome Annotation Pipeline (PGAP)	4605135	Complete Genome	2015-05-06
GCF_000988465.1	Escherichia coli		SQ2203				NCBI Prokaryotic Genome Annotation Pipeline (PGAP)	4605301	Complete Genome	2015-05-06
GCF_001007915.1	Escherichia coli		CFSAN029787				NCBI Prokaryotic Genome Annotation Pipeline (PGAP)	5288947	Complete Genome	2015-05-15
GCF_001021595.1	Escherichia coli		NMEC O18				NCBI Prokaryotic Genome Annotation Pipeline (PGAP)	5002781	Complete Genome	2015-06-08
GCF_001039415.1	Escherichia coli		C43(DE3)				NCBI Prokaryotic Genome Annotation Pipeline (PGAP)	4501450	Complete Genome	2015-06-25
GCF_001183645.1	Escherichia coli		DH1Ec095				NCBI Prokaryotic Genome Annotation Pipeline (PGAP)	4614223	Complete Genome	2015-07-21
GCF_001276585.2	Escherichia coli		RR1				NCBI Prokaryotic Genome Annotation Pipeline (PGAP)	4587291	Complete Genome	2016-11-29
GCF_001280325.1	Escherichia coli		SF-088				NCBI Prokaryotic Genome Annotation Pipeline (PGAP)	5206997	Complete Genome	2015-09-09
GCF_001420935.1	Escherichia coli		2012C-4227				NCBI Prokaryotic Genome Annotation Pipeline (PGAP)	5375210	Complete Genome	2015-10-30
GCF_001420955.1	Escherichia coli		2009C-3133				NCBI Prokaryotic Genome Annotation Pipeline (PGAP)	5514343	Complete Genome	2015-10-30
GCF_001442495.1	Escherichia coli		YD786				NCBI Prokaryotic Genome Annotation Pipeline (PGAP)	4863501	Complete Genome	2015-11-10
GCF_001513635.1	Escherichia coli		JJ2434				NCBI Prokaryotic Genome Annotation Pipeline (PGAP)	5317099	Complete Genome	2016-01-12
GCF_001515725.1	Escherichia coli		ACN002				NCBI Prokaryotic Genome Annotation Pipeline (PGAP)	4879931	Complete Genome	2016-01-15
Simulated References
SQ110	CP011322.1
C43(DE3)	CP011938.1
2009C-3133	CP013025.1

## Sheet: A.3 Time and Memory
Short Reads on REF-1
		Seconds	Time	CPU TIME	MAX_RSS	MAX_VMS	MAX_USS	MAX_PSS	IO IN	IO OUT	MEAN LOAD		Note:
Mora	Quantification	477.15	00:07:57.150000	838.35	47241.5	48281.6	47227.1	47232.6	0	2030	175.55		Clark classifies and then aligns reads in a single step. When the user uses a different reference database, Clark has to rebuild the Hash files, adding an extra 20 minutes for REF-1 and 4 hours for REF-2. Here we included not only the first run, but also the second run of Clark to showcase the different runtimes.
AugPatho2	MAP	1083.3	00:18:03.295000		1792.82	2248.62	1758.9	1766.59	1491.09	20050.3	712.51		AugPatho2 needs 3 steps to output results: pathoMAP, pathoID, and pathoREP
	ID	1474.59	00:24:34.594000		17152.9	17424	17146.2	17147.4	0	7502.39	99.1		As AugPatho2 is written in python2, it was incompatible with new versions of SnakeMake. Hence we were unable to get CPU time. (For the last experiment which was done much latter, snakemake was coded to execute with python2, allowing for us to get CPU time.)
	REP	27113.5	07:31:53.492000		51584.6	51797.5	51581	51581.7	4163.77	2101.22	99.55
Bowtie2	Index	1311.65	00:21:51.650000	1304.99	2468.7	2602.1	2456.32	2458.16	1290.09	1781.15	99.55
	Mapping	726.444	00:12:06.444000	6354	2911.18	2901.8	2905.16	2905.97	3316.1	18519.6	874.56
Pufferfish	Index	300.012	00:05:00.012000	2799.52	6952.37	8482.18	6949.12	6969.64	1285.72	5684.22	932.99
	Mapping	101.647	00:01:41.647000	583.2	10894.6	11617.5	10891.5	10892.3	0	7861.92	583.2
Kraken2	build taxonomy	2701196	1900-01-31 06:19:56	120.81	80.83	340.73	50.9	60.44	6.25	41242	49.32
	add reference	154.007	00:02:34.007000	134.67	113.2	383.83	81	90.53	1305.41	2412.56	90.19
	build database	240.552	00:04:00.552000	1469.9	10478.8	27606.9	10452.4	10461.8	0.98	0.19	584.14
	Mapping	73.478	00:01:13.478000	200.66	2395.86	2759.63	2392.02	2392.78	2069.26	1727.4	272.42
Clark	Setting Database	329.505	00:05:29.505000	308.88	81.62	326.36	53.92	63.47	36722.1	0.29	94.09			Seconds	Time	CPU TIME	MAX_RSS	MAX_VMS	MAX_USS	MAX_PSS	IO IN	IO OUT	MEAN LOAD
	Classify	1283.81	00:21:23.806000	1352.46	66531.6	68493.8	66523.9	66524.2	4534.07	26361.8	118.03		2nd Run	300.972	00:05:00.972000	689.69	45692.2	4635.77	45691.1	45691.7	4320.91	17830.8	223.48
Short Reads on REF-2
		Seconds	Time	CPU TIME	MAX_RSS	MAX_VMS	MAX_USS	MAX_PSS	IO IN	IO OUT	MEAN LOAD
Mora	Quantification	657.803	00:10:57.803000	2036.49	47524.9	49512.4	47516.7	47519.2	516.8	2422.52	309.51
AugPatho2	MAP	3137.11	00:52:17.108000		4744.03	5496.24	4712.62	4719.36	17437.9	112562	757.51
	ID	1432.42	00:23:52.418000		12766.7	13168.5	12760.1	12761.9	0	5980.84	99.66
	REP	27846.4	07:44:06.428000		15723.1	164095	15716	15716.7	0.15	0.68	99.86
Bowtie2	Index	23398.6	06:29:58.625000	23395.3	41220.1	42260.5	41207.9	41210.1	967.16	28497.3	99.6
	Mapping	894.843	00:14:54.843000	7898.36	26850.6	27873.2	26844.7	26845.8	0	18394.8	882.59
Pufferfish	Index	4701.99	01:18:21.991000	47767.8	93848.2	101900	93845.1	93845.7	15102.5	140707	1015.9
	Mapping	325.289	00:05:25.289000	1487.53	10543.8	109818	105530	105531	21300.2	10048.6	457.16
Kraken2	build taxonomy	264.047	00:04:24.047000	127.92	80.45	240.73	51.27	60.57	0	42939.7	51.2
	add reference	1747.56	00:29:07.564000	1774.23	119.5	397.77	87.29	96.69	0.02	30093.7	101.04
	build database	2760.26	00:46:00.256000	20410.6	24779.8	27607.7	24750.3	24759.8	0	1.39	741.68
	Mapping	70.5368	00:01:10.537000	278.66	24326.1	24576.1	24320.8	24321.6	0	1979.07	394.28
Clark	Setting Database	955.578	00:15:55.578000	324	83.43	334.61	55.57	64.78	1.3	83552.1	39.53			Seconds	Time	CPU TIME	MAX_RSS	MAX_VMS	MAX_USS	MAX_PSS	IO IN	IO OUT	MEAN LOAD
	Classify	16090.9	04:28:10.881000	16269.9	242157	242160	242152	242153	100494	98248.6	101.06		2nd Run	272.012	00:04:32.012000	568.29	41173.7	4172.48	41180.4	41180.6	3386.21	17732.1	187.78
Long Reads on REF-1
		Seconds	Time	CPU TIME	MAX_RSS	MAX_VMS	MAX_USS	MAX_PSS	IO IN	IO OUT	MEAN LOAD
Mora	Quantification	56.3229	00:00:56.323000	62.56	768.07	5267.51	783.6	786.64	0.62	0	109.58
AugPatho2	ID	105.974	00:01:45.974000		969.76	1003.04	962.43	962.87	4.66	42124.9	97.35
	REP	235.952	00:03:55.952000		21517.2	21551.1	21510.1	21510.5	0.11	0.07	95.36
Minimap2	Mapping	1074.88	00:17:54.881000	8096.36	11228.1	11923.6	11223.7	11223.9	12349.9	56337.6	753.19
Kraken2	Build Taxonomy	261.575	00:04:21.575000	133.53	80.79	340.73	51.29	60.61	0	43686.5	51.48
	Add Reference	155.985	00:02:35.985000	138.52	113.75	383.83	81.08	90.43	0	2402.7	90.95
	Build Database	240.012	00:04:00.012000	1470.2	10673	27606.9	10647.1	10656.3	0.11	0.19	585.13
	Mapping	193.08	00:03:13.080000	1323.09	2575	2796.84	2572.48	2572.91	0	1546.36	684.96
Clark	Set Database	327.44	00:05:27.440000	312.67	81.43	326.36	53.85	63.29	36985.1	0.03	95.25			Seconds	Time	CPU TIME	MAX_RSS	MAX_VMS	MAX_USS	MAX_PSS	IO IN	IO OUT	MEAN LOAD
	Classify	1570.2	00:26:10.196000	4900.61	100411	101350	100412	100413	1145.05	7793,43	312.06		2nd Run	56.6769	00:00:56.677000	88.63	40799.7	41718.3	40801	40801.5	406.54	0	155.47
Long Reads on REF-2
		Seconds	Time	CPU TIME	MAX_RSS	MAX_VMS	MAX_USS	MAX_PSS	IO IN	IO OUT	MEAN LOAD
Mora	Quantification	98.7144	00:01:38.714000	257.02	2043.7	3754.8	2020.02	2028.98	0	0.02	259.51
AugPatho2	ID	218.082	00:03:38.082000		920.27	956.71	912.9	913.33	86560.5	32510.2	60.43
	REP	211.149	00:03:31.149000		22530.1	22570.7	22522.6	22523	36670.8	0.17	91.95
Minimap2	Mapping	864.302	00:14:24.302000	2169.14	21008	21281.7	21003.2	21003.7	44327.4	1984.75	250.94
	Index	304.672	00:05:04.672000	406.33	23215.4	27440	23213.7	23213.7	13642.7	28846.1	133.1
Kraken2	Build Taxonomy	324.147	00:05:24.146000	132.03	80.87	340.73	51.19	60.71	0.04	43067.7	42.76
	Add Reference	1769.14	00:29:29.141000	1794.88	119	397.7	87.11	96.24	15126.5	30160.5	101.37
	Build Database	2800.41	00:46:40.410000	20435.9	24779.8	27607.7	24750.5	24759.8	47245.2	5018.57	737.25
	Mapping	326.091	00:05:26.091000	2182.22	25013.5	25153.6	25010.3	25010.9	38203.8	1672.39	669.04
Clark	Set Database	326.845	00:05:26.845000	312.53	82.91	327.64	55.48	64.76	36847.1	0.04	94.9			Seconds	Time	CPU TIME	MAX_RSS	MAX_VMS	MAX_USS	MAX_PSS	IO IN	IO OUT	MEAN LOAD
	Classify	1855.06	00:30:55.059000	1801.71	60523.4	60527.6	60521.4	60521.7	439.45	7069.04	97.1		2nd Run	51.3115	00:00:51.312000	124.05	36652.3	37209.5	36647.8	36648	0	0	240.75
Simulated Ecoli Reads
		Seconds	Time	CPU TIME	MAX_RSS	MAX_VMS	MAX_USS	MAX_PSS	IO IN	IO OUT	MEAN LOAD
Mora	Quantification	65.4158	00:01:05.416000	115.77	2693.87	3161.91	2669.93	2679.06	51.67	0.17	176.29
Pufferfish	Index	24.2751	00:00:24.275000	170.29	922.43	1775.56	921.84	922.34	142.93	255.18	699.48
	Mapping	13.2548	00:00:13.255000	101.52	657.47	1201.02	650.57	651.07	179.39	8818.66	759.57
Clark	Set Database	69.267	00:01:09.267000	81.61	40.83	326.23	53.81	63.16	4361.47	0.29	59.94
	Classify	90.3521	00:01:30.352000	72.56	25489.7	25493	25485.4	25485.7	179.36	2347.53	82.14
Mock Microbial Community
		Seconds	Time	CPU TIME	MAX_RSS	MAX_VMS	MAX_USS	MAX_PSS	IO IN	IO OUT	MEAN LOAD
Mora	Quantification	67.1721	00:01:07.172000	57.12	2974.48	4757.82	2960.35	2965.91	442.61	0.19	83.9
Minimap2	Mapping	34712.5	09:38:32.471000	10484	23869.8	24078.9	23865	23865.8	640.4	38954.1	299.84
AugPatho2	ID	123.907	00:02:03.907000	105.21	1784.52	1843.25	1780.54	1780.98	6.27	29231.8	84.57
	REP	15589.2	04:19:49.244000	15551.8	32237	32289.7	32232.1	32232.8	0.11	0.06	99.76
kraken2	align	522.153	00:08:42.153000	2265.89	76788.4	77134.2	76793.4	76793.9	76131.1	6317.58	433.93
Real Ecoli Reads
		Seconds	Time	CPU TIME	MAX_RSS	MAX_VMS	MAX_USS	MAX_PSS	IO IN	IO OUT	MEAN LOAD
Mora	Quantification	203.459	00:03:23.459000	952.38	9381.76	10029.7	9367.11	9372.77	0	0.04	467.75
Pufferfish	Mapping	48.0823	00:00:48.082000	360.42	736.7	908.52	733.23	734.15	0	16822.1	747.07
AugPatho2	ID	1555.76	00:25:55.756000	1546.31	5885.82	5941.08	5882.03	5882.47	5.98	1477.01	99.39
	REP	42389.4	11:46:29.424000	4250.2	20050.6	20097.4	20045.7	20046.5	0.27	0.03	99.92

## Sheet: A.4 Simulated Data Scores
SAMPLE	REFERENCE	Method	MAPPER	Taxa	Total	TP	FP	FN	TN	F1	Sensitivity	Precision
Simulated Long Reads	REF-2	Mora	minimap2	Species	203052	128458	41575	30649	2370	68.8626	63.2636	75.5489
				Genus	203052	156623	13410	30649	2370	83.961	77.1344	92.1133
		AugPatho2	minimap2	Species	203052	128031	45875	29146	0	67.9285	63.0533	73.6208
				Genus	203052	158721	15185	29146	0	84.2115	78.1677	91.2683
		Minimap2		Species	203052	122487	47613	30586	2366	65.6499	60.323	72.0088
				Genus	203052	156246	13854	30586	2366	83.7439	76.9488	91.8554
		Kraken2		Species	203052	139404	38941	22038	2669	73.1018	68.6543	78.1654
				Genus	203052	162454	15891	22038	2669	85.1889	80.0061	91.0897
		Clark		Species	203052	30105	28949	141449	2549	22.9716	14.8263	50.9788
				Genus	203052	47314	11740	141449	2549	36.103	23.3014	80.1199
	REF-1	Mora	minimap2	Strain	203052	156319	39162	3990	3581	78.4472	76.9847	79.9663
				Species	203052	185478	10003	3990	3581	93.0804	91.3451	94.8829
				Genus	203052	192576	2905	3990	3581	96.6424	94.8407	98.5139
		AugPatho2	minimap2	Strain	203052	160154	42514	384	0	78.948	78.8734	79.0228
				Species	203052	191221	11447	384	0	94.2625	94.1734	94.3518
				Genus	203052	198162	4506	384	0	97.6841	97.5917	97.7767
		Minimap2		Strain	203052	155307	40191	3973	3581	77.936	76.4863	79.4417
				Species	203052	184440	11058	3973	3581	92.5555	90.8339	94.3437
				Genus	203052	192292	3206	3973	3581	96.4958	94.7009	98.3601
		Kraken2		Species	203052	158720	15445	24991	3896	84.1532	78.1672	91.132
				Genus	203052	167889	6276	24991	3896	89.0145	82.6828	96.3965
		Clark		Strain	203052	84370	82418	33832	2432	45.6251	41.5509	50.5852
				Species	203052	159271	7517	33832	2432	86.1297	78.4385	95.4931
				Genus	203052	163085	3703	33832	2432	88.1922	80.3169	97.7798
Simulated Short Reads	REF-2	Mora	Pufferfish	Species	26665697	8990381	1964771	15710545	0	47.7947	33.7152	82.0653
				Genus	26665697	10533212	421940	15710545	0	55.9967	39.501	96.1485
		AugPatho2	Pufferfish	Species	26665697	9104539	1850667	15710491	0	48.4015	34.1433	83.107
				Genus	26665697	10554143	401063	15710491	0	56.1079	39.5795	96.3391
		Mora	Bowtie2	Species	26665697	14210524	2695552	9759621	0	65.2281	53.2914	84.0557
				Genus	26665697	16376490	529586	9759621	0	75.1702	61.4141	96.8675
		AugPatho2	Bowtie2	Species	26665697	14402279	2505511	9757907	0	66.1057	54.0105	85.1813
				Genus	26665697	16398786	509004	9757907	0	75.2696	61.4977	96.9895
		Bowtie2		Species	26665697	13961863	2945932	9757902	0	64.0842	52.3589	82.5765
				Genus	26665697	16331346	576449	9757902	0	74.96	61.2448	96.5906
		Pufferfish		Species	26665697	8696545	2258664	15710488	0	46.2325	32.6132	79.3827
				Genus	26665697	10446486	508723	15710488	0	55.5355	39.1757	95.3563
		Kraken2		Species	26665697	17685443	5978913	3001341	0	70.2779	66.3228	74.7345
				Genus	26665697	22280230	1384126	3001341	0	88.5365	83.5539	94.151
		Clark		Species	26665697	2079402	1438173	23148122	0	13.7785	7.79804	59.1146
				Genus	26665697	3038215	479360	23148122	0	20.1318	11.3937	86.3724
	REF-1	Mora	Pufferfish	Strain	26665697	13432328	482429	12750940	0	66.201	50.3731	96.533
				Species	26665697	13601979	312691	12751027	0	67.0372	51.0093	97.7528
				Genus	26665697	13896377	18293	12751027	0	68.4882	52.1133	99.8685
		AugPatho2	Pufferfish	Strain	26665697	13518020	396841	12750836	0	66.6231	50.6944	97.1481
				Species	26665697	13574027	340747	12750923	0	66.8993	50.9045	97.5512
				Genus	26665697	13896485	18289	12750923	0	68.4885	52.1137	99.8686
		Mora	Bowtie2	Strain	26665697	21562250	1007245	4096202	0	87.5888	80.8614	95.5371
				Species	26665697	21963498	605915	4096284	0	89.2188	82.3661	97.3153
				Genus	26665697	22521240	48173	4096284	0	91.4845	84.4577	99.7866
		AugPatho2	Bowtie2	Strain	26665697	21916899	653717	4095081	0	89.0274	82.1914	97.1037
				Species	26665697	22068231	502303	4095163	0	89.6422	82.7589	97.7745
				Genus	26665697	22524609	45925	4095163	0	91.4961	84.4704	99.7965
		Bowtie2		Strain	26665697	20811385	1759233	4095079	0	84.5367	78.0455	92.2056
				Species	26665697	21896308	674228	4095161	0	88.9439	82.1141	97.0128
				Genus	26665697	22454749	115787	4095161	0	91.2123	84.2084	99.487
		Pufferfish		Strain	26665697	12604152	1310710	12750835	0	62.1192	47.2673	90.5805
				Species	26665697	13399187	515588	12750922	0	66.0376	50.2488	96.2947
				Genus	26665697	13782088	132687	12750922	0	67.9247	51.6847	99.0464
		Kraken2		Species	26665697	22284907	1585641	2795149	0	88.1938	83.5714	93.3573
				Genus	26665697	23337399	533149	2795149	0	92.3591	87.5184	97.7665
		Clark		Strain	26665697	14721417	8197448	3746832	0	59.379	55.2073	64.2327
				Species	26665697	22589573	329292	3746832	0	91.1153	84.714	98.5632
				Genus	26665697	22820198	98667	3746832	0	92.0456	85.5789	99.5695
Ecoli Short Reads	58 Ecoli References	Mora	Pufferfish	Strain	950780	428002	522778	0	0	45.0159	45.0159	45.0159
		AugPatho2	Pufferfish	Strain	950780	275832	674948	0	0	29.0111	29.0111	29.0111
		Pufferfish		Strain	950780	308407	641244	1129	0	32.4565	32.4373	32.4758
		Bowtie2		Strain	950780	306963	643816	1	0	32.2854	32.2854	32.2854
		Clark		Strain	950780	174511	2449	773820	0	30.9488	18.3545	98.6161

## Sheet: A.5 Abundance Comparisons
Long Reads	Reference = REF-1
Assigned Abundance vs Abundance Estimator						Assigned Abundance vs Real						Abundance Estimator vs Real
Assigner	Everything		Filtered			Assigner	Everything		Filtered			Program	Everything		Filtered
	RMSE	RMSLE	RMSE	RMSLE			RMSE	RMSLE	RMSE	RMSLE			RMSE	RMSLE	RMSE	RMSLE
Mora	0.000137794	5.9689e-05	0.000138138	5.98383e-05		Mora	0.0007084	0.00030613	0.0007084	0.00030613		Mora	0.00071806	0.000310323	0.00071806	0.000310323
AugPatho2	0.00284	0.00123	0.00284	0.00123		Pathoscope2	0.00039	0.000169	0.00039	0.000169		Pathoscope	0.00284	0.00123	0.00285	0.00123
Long Reads	Reference = REF-2
Assigned Abundance vs Abundance Estimator						Assigned Abundance vs Real						Abundance Estimator vs Real
Assigner	Everything		Filtered			Assigner	Everything		Filtered			Program	Everything		Filtered
	RMSE	RMSLE	RMSE	RMSLE			RMSE	RMSLE	RMSE	RMSLE			RMSE	RMSLE	RMSE	RMSLE
Mora	0.00017802	7.70008e-05	0.0002234	9.6633e-05		Mora	0.0006687	0.00028984	0.0008162	0.0003538		Mora	0.00075089	0.000325	0.00113	0.0004898
AugPatho2	0.000774	0.000336	0.001314	0.000569		Pathoscope2	0.000554	0.00024	0.000939	0.000407		Pathoscope	0.000694	0.000301	0.00284	0.00123
Short Reads	Reference = REF-1
Assigned Abundance vs Abundance Estimator						Assigned Abundance vs Real						Abundance Estimator vs Real
Assigner	Everything		Filtered			Assigner	Everything		Filtered			Program	Everything		Filtered
	RMSE	RMSLE	RMSE	RMSLE			RMSE	RMSLE	RMSE	RMSLE			RMSE	RMSLE	RMSE	RMSLE
Mora	0.00105326	0.000456	0.00147832	0.00064008		Mora	0.0009511	0.00041196	0.0009511	0.00041196		Mora	0.00038318	0.00016614	0.00038318	0.00016614
AugPatho2	0.00292	0.00126	0.00292	0.00126		Pathoscope2	0.00292	0.00126	0.00292	0.00126		Pathoscope	0.000405	0.000175	0.000497	0.000215
												Agamemnon	0.00038358	0.0001663	0.00038358	0.0001663
Short Reads	Reference = REF-2
Assigned Abundance vs Abundance Estimator						Assigned Abundance vs Real						Abundance Estimator vs Real
Assigner	Everything		Filtered			Assigner	Everything		Filtered			Program	Everything		Filtered
	RMSE	RMSLE	RMSE	RMSLE			RMSE	RMSLE	RMSE	RMSLE			RMSE	RMSLE	RMSE	RMSLE
Mora	0.00042265	0.000182954	0.000508355	0.00022005		Mora	0.00056343	0.00024424	0.00064319	0.000278818		Mora	0.00068442	0.00029663	0.000825248	0.000357665
AugPatho2	0.000741	0.000321	0.00091	0.000394		Pathoscope2	0.000741	0.000321	0.00091	0.000394		Pathoscope	0.000593	0.000247	0.0018	0.00078
												Agamemnon	0.000684125	0.0002965	0.00082566	0.00035785
Caption:	To calculate the difference in the different abundance values, root mean squared error (RMSE) was used. This was used due to the lack of major outliers.
	Since Agamemnon uses Pufferfish, abundances were not calculated using Agamemnon on long reads. As Mora's abundance calculation code is heavily inspired by Agamemnon, their resulting abundancies are basically identical.

## Sheet: A.6 Real Short E.coli
	Reads	Assignments	Abundance		Reads	Assignments	Abundance		Strains	Assignments	Abundance			Total	TP	FP	TN	FN	F1	Sensitivity	Precision
MORA	INF13/18/A	705298	0.476161	AugPatho2	JJ2434	785220	0.530117	Pufferfish	INF32/16/A	399948	0.270013		Mora	1481219	984081	438748	0	58390	67.7731	66.4372	69.1637
	INF191/17/A	637045	0.430082		94-3024	371347	0.250704		INF13/18/A	300441	0.202834		Pathoscope2	1481219	282667	1198552	0	0	19.0834	19.0834	19.0834
	Not Assigned	58390	0.0394202		INF13/18/A	202035	0.136398		INF191/17/A	245259	0.165579		Pufferfish	1481219	436420	986409	0	58390	30.056	29.4636	30.6727
	94-3024	23677	0.0159848		INF191/17/A	68344	0.0461404		C41(DE3)	203998	0.137723
	MNCRE44	15232	0.0102834		SF-088	17710	0.0119564		SF-088	71778	0.0484587		ANI	INF13/18/A	INF32/16/A			SRA Runs
	SF-088	11911	0.00804135		MNCRE44	12121	0.00818312		Not Assigned	58390	0.0394202		INF191/17/A	96.4	96.59		INF13/18/A	SRR10587526
	CFSAN029787	6035	0.00407435		O78-789	8887	0.00599979		JJ2434	35576	0.0240181		INF13/18/A		96.58		INF191/17/A	SRR15497613
	INF32/16/A	4802	0.00324192		2009C-3133	7984	0.00539016		USML2,	34401	0.0232248						INF32/16/A	SRR15334628
	6409	3454	0.00233186		ECONIH1	2458	0.00165944		2012C-4227	29214	0.0197229
	USML2	2249	0.00151834		INF32/16/A	2004	0.00135294		2009C-3133	25348	0.0171129
	JJ2434	2172	0.00146636		ST540	1446	0.000976223		NMEC	23380	0.0157843
	C41(DE3)	2022	0.00136509		6409	660	0.000445579		MNCRE44	10940	0.00738581		True Abundance
	O78-789	1849	0.0012483		ACN002	547	0.00036929		O78-789	7784	0.00525513		INF32/16/A	37286	0.0251725
	ACN002	800	0.000540096		CFSAN029787	100	6.7512e-05		ACN002	7082	0.0047812		INF13/18/A	684112	0.461857
	NMEC	690	0.000465833		C43(DE3)	90	6.07608e-05		RM9387	6173	0.00416751		INF191/17/A	759821	0.51297
	789	565	0.000381443		NMEC	83	5.60349e-05		ST2747,	4816	0.00325138
	SEC470	507	0.000342286		SEC470	60	4.05072e-05		94-3024	4506	0.00304209
	ST540	482	0.000325408		SQ37	40	2.70048e-05		SEC470,	2709	0.0018289
	2012C-4227	437	0.000295027		789	17	1.1477e-05		6409	2170	0.00146501
	RR1	424	0.000286251		RM9387	17	1.1477e-05		BL21	1987	0.00134146
	EcRV308Chr	393	0.000265322		2012C-4227	14	9.45167e-06		789	1679	0.00113353
	YD786	343	0.000231566		ST2747	14	9.45167e-06		ST540,	1319	0.000890483
	2009C-3133	640	0.000432077		CI5	12	8.10144e-06		ECONIH1	1006	0.00067917
	ECONIH1	501	0.000338235		YD786	7	4.72584e-06		CI5	692	0.000467183
	ST2747	231	0.000155953		USML2	2	1.35024e-06		EcRV308Chr	407	0.000274774
	6409	208	0.000140425		Not Assigned	0	0		CFSAN029787	170	0.00011477
	SQ88	208	0.000140425			1481219			YD786,	41	2.76799e-05
	SQ110	189	0.000127598						RR1,	5	3.3756e-06
	CI5	201	0.000135699							1481219
	RM9387	219	0.000147851
	BL21	20	1.35024e-05
	C43(DE3)	11	7.42632e-06
	DH1Ec095	7	4.72584e-06
	2012C-4227	3	2.02536e-06
	SQ2203	3	2.02536e-06
	SQ37	1	6.7512e-07
		1481219

## Sheet: A.7 Mock Community Species
total	2419037	MORA				AugPatho2				Minimap2				Kraken2 PlusPF				Kraken2 Custom Database									Theoretical
		Species	Assignments	Percentage		Species	Assignments	Percentage		Species	Assignments	Percentage		Species	Assignments	Percentage		Species	Assignments	Percentage							Species	Percentage
		Cereibacter sphaeroides	758231	0.313443		Cereibacter sphaeroides	764596	0.316075		Cereibacter sphaeroides	734212	0.303514		Cereibacter sphaeroides	790438	0.326757		Cereibacter sphaeroides	790453	0.338114							Escherichia coli	0.18
		Escherichia coli	609189	0.251831		Escherichia coli	609544	0.251978		Escherichia coli	608813	0.251676		Escherichia coli	518212	0.214222		Escherichia coli	519391	0.222168							Porphyromonas gingivalis	0.18
		Porphyromonas gingivalis	273825	0.113196		Porphyromonas gingivalis	273951	0.113248		Porphyromonas gingivalis	273691	0.11314		Porphyromonas gingivalis	278226	0.115015		Porphyromonas gingivalis	278226	0.11901							Leuteovuhmn sphaeroides	0.18
		Streptococcus mutans	223818	0.0925236		Streptococcus mutans	224217	0.0926885		Streptococcus mutans	213537	0.0882736		Staphylococcus epidermidis	231494	0.0956968		Staphylococcus epidermidis	232000	0.0992374							Staphylococcus epidermidis	0.18
		Staphylococcus epidermidis	207154	0.0856349		Staphylococcus epidermidis	208030	0.085997		Staphylococcus epidermidis	203253	0.0840223		Streptococcus mutans	227968	0.0942392		Streptococcus mutans	227969	0.0975132							Streptococcus mutans	0.18
		Pseudomonas paraeruginosa	111058	0.04591		Pseudomonas paraeruginosa	111544	0.0461109		Pseudomonas paraeruginosa	109308	0.0451866		Pseudomonas aeruginosa	117546	0.0485921		Pseudomonas aeruginosa	117430	0.0502304							Bacillus cereus	0.018
		Bacillus pacificus	51421	0.0212568		Bacillus pacificus	52022	0.0215053		Bacillus pacificus	49585	0.0204978		Not Aligned	81551	0.0337122		Bacillus pacificus	58713	0.0251143							Clostridiumn beijerinckii	0.018
		Not Assigned	33345	0.0137844		Not Assigned	31705	0.0131065		Cereibacter azotoformans	23624	0.00976587		Bacillus pacificus	58729	0.0242778		Clostridium beijerinckii	29520	0.0126271							Pseudomonas aeruginosa	0.018
		Cereibacter azotoformans	15938	0.00658857		Streptococcus agalactiae	15936	0.00658775		Streptococcus agalactiae	15363	0.00635087		Clostridium beijerinckii	29520	0.0122032		Staphylococcus aureus	15917	0.00680846							Staphylococcus aureus	0.018
		Streptococcus agalactiae	15813	0.0065369		Staphylococcus aureus	13949	0.00576634		Staphylococcus aureus	13914	0.00575188		Staphylococcus aureus	16366	0.0067655		Streptococcus agalactiae	11974	0.00512185							Streptococcus agalactiae	0.018
		Staphylococcus aureus	13985	0.00578123		Clostridium diolis	13699	0.005663		Clostridium diolis	13192	0.00545341		Streptococcus agalactiae	11865	0.00490484		Cereibacter azotoformans	6919	0.00295958							Acinetobacter baumannii	0.0018
		Clostridium diolis	13672	0.00565184		Cereibacter azotoformans	12740	0.00526656		Clostridium beijerinckii	10441	0.00431618		Cereibacter azotoformans	6920	0.00286064		Acinetobacter baumannii	5738	0.00245441							Cutibacterium acnes	0.0018
		Clostridium beijerinckii	10746	0.00444226		Clostridium beijerinckii	10890	0.00450179		Staphylococcus capitis	5664	0.00234143		Acinetobacter baumannii	5746	0.00237533		Cutibacterium acnes	4796	0.00205148							Helicobacter pylori	0.0018
		Bacillus paranthracis	6077	0.00251216		Staphylococcus capitis	10173	0.00420539		Bacillus paranthracis	5653	0.00233688		Cutibacterium acnes	4796	0.00198261		Escherichia albertii	4138	0.00177002							Lactobacillus gasseri	0.0018
		Staphylococcus capitis	5983	0.0024733		Bacillus paranthracis	5987	0.00247495		Acinetobacter baumannii	4958	0.00204958		Escherichia albertii	4447	0.00183833		Neisseria meningitidis	3157	0.0013504							Neisseria meningitidis	0.0018
		Acinetobacter baumannii	5133	0.00212192		Acinetobacter baumannii	5200	0.00214962		Streptococcus troglodytae	4513	0.00186562		Neisseria meningitidis	3157	0.00130506		Bacillus cereus	2299	0.000983391							Phocaeicola vulgatus	0.0002
		Cutibacterium acnes	4556	0.00188339		Cutibacterium acnes	4578	0.00189249		Cutibacterium acnes	4472	0.00184867		Bacillus cereus	2428	0.00100371		Shigella dysenteriae	1729	0.000739575							Bifidobacterium adolescentis	0.0002
		Staphylococcus pasteuri	4288	0.00177261		Staphylococcus haemolyticus	4135	0.00170936		Ponticoccus alexandrii	4354	0.00179989		Shigella dysenteriae	1755	0.000725495		Helicobacter pylori	1661	0.000710489							Deinococcus radiodurans	0.0002
		Neisseria meningitidis	2887	0.00119345		Neisseria meningitidis	2939	0.00121495		Staphylococcus hominis	3354	0.0013865		Helicobacter pylori	1661	0.000686637		Rhodobacter sp.	1453	0.000621517							Enterococcus faecalis	0.0002
		Staphylococcus haemolyticus	2858	0.00118146		Paracoccus kondratievae	2137	0.000883409		Staphylococcus haemolyticus	2985	0.00123396		Rhodobacter sp.	1455	0.000601479		Lactobacillus gasseri	1428	0.000610823							Schaalia odontolytica	0.0002
		Streptococcus troglodytae	2194	0.000906972		Streptococcus troglodytae	2041	0.000843724		Neisseria meningitidis	2708	0.00111945		Escherichia fergusonii	1430	0.000591144		Escherichia fergusonii	1401	0.000599274							Other	0
		Paracoccus kondratievae	2176	0.000899532		Ponticoccus alexandrii	1856	0.000767247		Staphylococcus felis	2484	0.00102685		Lactobacillus gasseri	1428	0.000590318		Escherichia sp.	1307	0.000559066
		Staphylococcus hominis	1972	0.0008152		Aureimonas mangrovi	1692	0.000699452		Paracoccus denitrificans	2320	0.000959059		Escherichia sp.	1296	0.00053575		Pseudorhizobium flavum	1258	0.000538106
		Tabrizicola piscis	1618	0.000668861		Rhizobium phaseoli	1622	0.000670515		Rhodobacter capsulatus	2125	0.000878449		Pseudorhizobium flavum	1258	0.000520042		Shigella flexneri	1213	0.000518858
		Pseudorhizobium flavum	1567	0.000647778		Helicobacter pylori	1581	0.000653566		Streptococcus chenjunshii	1939	0.000801559		Streptococcus sp.	1249	0.000516321		Streptococcus sp.	1165	0.000498326
		Helicobacter pylori	1558	0.000644058		Staphylococcus casei	1536	0.000634963		Paracoccus kondratievae	1687	0.000697385		Shigella flexneri	1208	0.000499372		Shigella boydii	928	0.00039695
		Rhizobium phaseoli	1549	0.000640337		Tabrizicola piscis	1526	0.00063083		Staphylococcus debuckii	1584	0.000654806		Shigella boydii	953	0.000393958		Pukyongiella litopenaei	883	0.000377701
		Staphylococcus saccharolyticus	1515	0.000626282		Lactobacillus paragasseri	1373	0.000567581		Rhizobium phaseoli	1563	0.000646125		Pukyongiella litopenaei	883	0.000365021		Enterobacter sp.	840	0.000359308
		Rhodobacter capsulatus	1419	0.000586597		Pseudomonas aeruginosa	1255	0.000518801		Streptococcus periodonticum	1531	0.000632896		Enterobacter sp.	854	0.000353033		Escherichia marmotae	819	0.000350325
		Lactobacillus paragasseri	1356	0.000560554		Pseudorhizobium flavum	1248	0.000515908		Helicobacter pylori	1492	0.000616774		Klebsiella pneumoniae	812	0.000335671		Klebsiella pneumoniae	763	0.000326371
		Pseudomonas aeruginosa	1353	0.000559313		Paracoccus albus	985	0.000407187		Pseudomonas aeruginosa	1466	0.000606026		Escherichia marmotae	803	0.00033195		Jejubacter calystegiae	715	0.000305839
		Aureimonas mangrovi	1264	0.000522522		Staphylococcus hominis	927	0.00038321		Rhodovulum sulfidophilum	1433	0.000592384		Jejubacter calystegiae	725	0.000299706		Pseudomonas fluorescens	691	0.000295573
		Paracoccus albus	1264	0.000522522		Rhodobacter capsulatus	921	0.00038073		Paracoccus versutus	1432	0.000591971		Pseudomonas fluorescens	675	0.000279037		Bacillus paranthracis	665	0.000284452
		Priestia aryabhattai	1233	0.000509707		Bacillus anthracis	884	0.000365435		Lactobacillus paragasseri	1321	0.000546085		Phocaeicola vulgatus	643	0.000265808		Phocaeicola vulgatus	643	0.000275042
		Ponticoccus alexandrii	1193	0.000493171		Azospira restricta	836	0.000345592		Priestia aryabhattai	1297	0.000536164		Bacillus paranthracis	623	0.000257541		Deinococcus radiodurans	542	0.000231839
		Paracoccus liaowanqingii	1155	0.000477463		Staphylococcus argenteus	742	0.000306734		Paracoccus jeotgali	1293	0.00053451		Deinococcus radiodurans	542	0.000224056		Xanthomonas euroxanthea	458	0.000195908
		Bacillus anthracis	964	0.000398506		Staphylococcus ratti	647	0.000267462		Bacillus anthracis	1178	0.000486971		Microbacterium sp.	482	0.000199253		Ketogulonicigenium vulgare	425	0.000181793
		Staphylococcus casei	848	0.000350553		Prevotella dentalis	577	0.000238525		Celeribacter ethanolicus	1152	0.000476223		Xanthomonas euroxanthea	458	0.000189332		Bacillus thuringiensis	390	0.000166822
		Mammaliicoccus vitulinus	732	0.0003026		Deinococcus radiodurans	542	0.000224056		Paracoccus yeei	1093	0.000451833		Ketogulonicigenium vulgare	427	0.000176517		Acidiphilium multivorum	315	0.00013474
		Azospira restricta	724	0.000299293		Bosea vestrisii	529	0.000218682		Paroceanicella profunda	1042	0.00043075		Bacillus thuringiensis	359	0.000148406		Salmonella enterica	302	0.00012918
		Bordetella flabilis	688	0.000284411		Starkeya novella	491	0.000202973		Tabrizicola piscis	1026	0.000424136		Salmonella enterica	321	0.000132697		Streptococcus pyogenes	290	0.000124047
		Prevotella dentalis	597	0.000246792		Paracoccus liaowanqingii	481	0.000198839		Pseudorhizobium flavum	1000	0.000413388		Acidiphilium multivorum	313	0.00012939		Raoultella ornithinolytica	271	0.00011592
		Ancylobacter novellus	593	0.000245139		Phocaeicola vulgatus	479	0.000198013		Pikeienuella piscinae	985	0.000407187		Streptococcus pyogenes	295	0.000121949		Enterococcus faecalis	253	0.00010822
		Staphylococcus argenteus	593	0.000245139		Staphylococcus debuckii	446	0.000184371		Staphylococcus ratti	982	0.000405947		Raoultella ornithinolytica	269	0.000111201		Paracoccus kondratievae	227	9.70987e-05
		Deinococcus radiodurans	542	0.000224056		Bacillus cereus	434	0.00017941		Staphylococcus pasteuri	979	0.000404707		Enterococcus faecalis	240	9.9213e-05		Paracoccus sp.	209	8.93992e-05
		Bacillus cereus	514	0.000212481		Mammaliicoccus vitulinus	431	0.00017817		Bacillus cereus	966	0.000399332		Paracoccus kondratievae	227	9.3839e-05		Amycolatopsis sp.	185	7.91333e-05
		Sphingomonas morindae	506	0.000209174		Staphylococcus delphini	430	0.000177757		Streptococcus ferus	962	0.000397679		Paracoccus sp.	209	8.6398e-05		Bacillus licheniformis	179	7.65668e-05
		Clostridium saccharoperbutylacetonicum	494	0.000204213		Streptococcus periodonticum	405	0.000167422		Paracoccus liaowanqingii	946	0.000391065		Streptococcus dysgalactiae	195	8.06106e-05		Tabrizicola piscis	175	7.48558e-05
		Phocaeicola vulgatus	463	0.000191398		Clostridium saccharoperbutylacetonicum	382	0.000157914		Bosea vestrisii	928	0.000383624		Bacillus licheniformis	179	7.39964e-05		Shigella sonnei	168	7.18616e-05
		Paracoccus suum	445	0.000183958		Bacillus albus	378	0.000156261		Staphylococcus casei	879	0.000363368		Tabrizicola piscis	175	7.23428e-05		Lysinibacillus sp.	158	6.75841e-05
		Rhodovulum sulfidophilum	434	0.00017941		Priestia aryabhattai	370	0.000152953		Bordetella flabilis	872	0.000360474		Shigella sonnei	169	6.98625e-05		Streptococcus dysgalactiae	156	6.67286e-05
		Bacillus albus	411	0.000169902		Ruminiclostridium cellulolyticum	353	0.000145926		Starkeya novella	856	0.00035386		Lysinibacillus sp.	151	6.24215e-05		Schaalia odontolytica	142	6.07401e-05
		Streptococcus periodonticum	403	0.000166595		Streptococcus urinalis	336	0.000138898		Streptococcus sobrinus	811	0.000335257		Schaalia odontolytica	142	5.8701e-05		Aureimonas mangrovi	122	5.21852e-05
		Staphylococcus delphini	396	0.000163702		Rhodovulum sulfidophilum	334	0.000138071		Bacillus wiedmannii	752	0.000310868		Staphylococcus lugdunensis	130	5.37404e-05		Streptococcus canis	113	4.83355e-05
		Staphylococcus kloosii	379	0.000156674		Clostridium saccharobutylicum	329	0.000136005		Clostridium saccharoperbutylacetonicum	738	0.00030508		Aureimonas mangrovi	123	5.08467e-05		Staphylococcus argenteus	105	4.49135e-05
		Ruminiclostridium cellulolyticum	350	0.000144686		Shigella sonnei	303	0.000125256		Staphylococcus delphini	738	0.00030508		Streptococcus canis	112	4.62994e-05		Citrobacter portucalensis	103	4.4058e-05
		Fuscovulum blasticum	346	0.000143032		Staphylococcus kloosii	297	0.000122776		Staphylococcus simiae	732	0.0003026		Mycobacterium sp.	112	4.62994e-05		Citrobacter sp.	103	4.4058e-05
		Clostridium saccharobutylicum	342	0.000141379		Staphylococcus simiae	296	0.000122363		Gemmobacter fulvus	711	0.000293919		Paenibacillus glucanolyticus	104	4.29923e-05		Paenibacillus glucanolyticus	103	4.4058e-05
		Streptococcus urinalis	332	0.000137245		Staphylococcus pseudintermedius	255	0.000105414		Streptococcus thermophilus	694	0.000286891		Citrobacter portucalensis	102	4.21655e-05		Bacillus mycoides	100	4.27747e-05
		Shigella sonnei	321	0.000132697		Bacillus wiedmannii	241	9.96264e-05		Paracoccus albus	684	0.000282757		Streptococcus parasuis	97	4.00986e-05		Streptococcus uberis	93	3.97805e-05
		Gemmobacter fulvus	319	0.000131871		Staphylococcus pasteuri	240	9.9213e-05		Staphylococcus kloosii	680	0.000281104		Citrobacter sp.	96	3.96852e-05		Streptococcus suis	92	3.93528e-05
		Thioclava electrotropha	303	0.000125256		Pseudomonas oryziphila	235	9.71461e-05		Streptococcus parasuis	678	0.000280277		Streptococcus uberis	94	3.88584e-05		Streptococcus didelphis	92	3.93528e-05
		Bacillus wiedmannii	280	0.000115749		Clostridium gelidum	232	9.59059e-05		Aureimonas mangrovi	660	0.000272836		Streptococcus suis	93	3.84451e-05		Clostridium bornimense	92	3.93528e-05
		Clostridium gelidum	270	0.000111615		Streptococcus dysgalactiae	220	9.09453e-05		Mammaliicoccus vitulinus	635	0.000262501		Bacillus mycoides	92	3.80317e-05		Bacillus wiedmannii	90	3.84973e-05
		Staphylococcus pseudintermedius	249	0.000102934		Fuscovulum blasticum	218	9.01185e-05		Bacillus albus	611	0.00025258		Streptococcus didelphis	91	3.76183e-05		Streptococcus parasuis	88	3.76418e-05
		Staphylococcus simiae	243	0.000100453		Bacillus nitratireducens	203	8.39177e-05		Azospira restricta	601	0.000248446		Bacillus wiedmannii	90	3.72049e-05		Methylobacterium durans	87	3.7214e-05
		Pseudomonas oryziphila	237	9.79729e-05		Staphylococcus auricularis	203	8.39177e-05		Staphylococcus argenteus	599	0.000247619		Enterobacter hormaechei	89	3.67915e-05		Klebsiella huaxiensis	81	3.46475e-05
		Enterobacter bugandensis	235	9.71461e-05		Staphylococcus schweitzeri	188	7.77169e-05		Prevotella dentalis	585	0.000241832		Methylobacterium durans	87	3.59647e-05		Staphylococcus haemolyticus	77	3.29366e-05
		Staphylococcus nepalensis	234	9.67327e-05		Paracoccus versutus	187	7.73035e-05		Streptococcus gordonii	548	0.000226536		Klebsiella huaxiensis	81	3.34844e-05		Enterobacter roggenkampii	76	3.25088e-05
		Pseudomonas citronellolis	226	9.34256e-05		Pseudomonas furukawaii	185	7.64767e-05		Deinococcus radiodurans	542	0.000224056		Bradyrhizobium sp.	74	3.05907e-05		Streptococcus halichoeri	74	3.16533e-05
		Streptococcus dysgalactiae	223	9.21854e-05		Bacillus luti	181	7.48232e-05		Erythrobacter aurantius	534	0.000220749		Enterobacter roggenkampii	74	3.05907e-05		Bradyrhizobium sp.	73	3.12256e-05
		Streptococcus intermedius	216	8.92917e-05		Cutibacterium modestum	179	7.39964e-05		Paracoccus suum	517	0.000213721		Streptococcus halichoeri	74	3.05907e-05		Streptomyces xanthii	70	2.99423e-05
		Bacillus nitratireducens	208	8.59846e-05		Gemmobacter fulvus	178	7.3583e-05		Streptococcus pyogenes	517	0.000213721		Streptococcus porcinus	73	3.01773e-05		Streptococcus pseudoporcinus	68	2.90868e-05
		Staphylococcus schweitzeri	201	8.30909e-05		Sphingomonas morindae	160	6.6142e-05		Clostridium saccharobutylicum	498	0.000205867		Streptomyces xanthii	68	2.81104e-05		Bacillus tropicus	65	2.78036e-05
		Bosea vestrisii	188	7.77169e-05		Streptococcus intermedius	150	6.20081e-05		Staphylococcus saccharolyticus	484	0.00020008		Streptococcus pseudoporcinus	67	2.7697e-05		Acinetobacter seifertii	63	2.69481e-05
		Cutibacterium modestum	182	7.52366e-05		Clostridium bornimense	149	6.15948e-05		Sphingomonas morindae	472	0.000195119		Clostridium bornimense	66	2.72836e-05		Paracoccus zhejiangensis	61	2.60926e-05
		Staphylococcus auricularis	174	7.19294e-05		Pseudomonas lalkuanensis	149	6.15948e-05		Clostridium gelidum	453	0.000187265		Staphylococcus capitis	65	2.68702e-05		Streptococcus equinus	61	2.60926e-05
		Streptococcus pyogenes	169	6.98625e-05		Achromobacter insolitus	147	6.0768e-05		Phocaeicola vulgatus	441	0.000182304		Bacillus tropicus	64	2.64568e-05		Streptococcus porcinus	57	2.43816e-05
		Pseudomonas furukawaii	167	6.90357e-05		Bacillus mycoides	145	5.99412e-05		Polymorphum gilvum	438	0.000181064		Streptococcus equinus	62	2.563e-05		Citrobacter braakii	56	2.39539e-05
		Pseudomonas lalkuanensis	166	6.86223e-05		Azotobacter vinelandii	136	5.62207e-05		Bacillus nitratireducens	437	0.00018065		Paracoccus zhejiangensis	61	2.52166e-05		Enterobacter hormaechei	56	2.39539e-05
		Stutzerimonas decontaminans	166	6.86223e-05		Azotobacter salinestris	134	5.53939e-05		Streptococcus ratti	436	0.000180237		Sulfitobacter pontiacus	52	2.14962e-05		Citrobacter freundii	55	2.35261e-05
		Azotobacter vinelandii	163	6.73822e-05		Diaphorobacter aerolatus	132	5.45672e-05		Staphylococcus warneri	434	0.00017941		Citrobacter freundii	52	2.14962e-05		Sulfitobacter pontiacus	51	2.18151e-05
		Bacillus luti	161	6.65554e-05		Pukyongiella litopenaei	123	5.08467e-05		Fuscovulum blasticum	424	0.000175276		Staphylococcus haemolyticus	52	2.14962e-05		Spiroplasma endosymbiont	48	2.05319e-05
		Celeribacter ethanolicus	160	6.6142e-05		Streptococcus ferus	123	5.08467e-05		Shigella sonnei	419	0.000173209		Homo sapiens	52	2.14962e-05		Siccibacter colletis	47	2.01041e-05
		Sulfurivermis fontis	147	6.0768e-05		Sulfurivermis fontis	122	5.04333e-05		Paracoccus marcusii	417	0.000172383		Acinetobacter seifertii	50	2.06694e-05		Streptococcus alactolyticus	46	1.96764e-05
		Streptococcus anginosus	143	5.91144e-05		Schaalia meyeri	121	5.00199e-05		Streptococcus intermedius	412	0.000170316		Citrobacter braakii	48	1.98426e-05		Ralstonia pseudosolanacearum	44	1.88209e-05
		Paracoccus denitrificans	141	5.82877e-05		Celeribacter ethanolicus	119	4.91931e-05		Bacillus mycoides	382	0.000157914		Siccibacter colletis	48	1.98426e-05		Streptococcus merionis	43	1.83931e-05
		Streptococcus thermophilus	132	5.45672e-05		Neisseria gonorrhoeae	119	4.91931e-05		Bradyrhizobium guangdongense	382	0.000157914		Streptococcus alactolyticus	47	1.94292e-05		Bacillus pseudomycoides	42	1.79654e-05
		Pseudomonas solani	131	5.41538e-05		Thioclava electrotropha	118	4.87797e-05		Thioclava electrotropha	381	0.000157501		Escherichia ruysiae	46	1.90158e-05		Bifidobacterium adolescentis	42	1.79654e-05
		Clostridium bornimense	130	5.37404e-05		Streptococcus anginosus	117	4.83664e-05		Streptococcus lactarius	377	0.000155847		Streptococcus merionis	43	1.77757e-05		Staphylococcus capitis	41	1.75376e-05
		Pseudomonas cannabina	127	5.25002e-05		Streptococcus thermophilus	110	4.54726e-05		Enterobacter bugandensis	334	0.000138071		Bifidobacterium adolescentis	42	1.73623e-05		Staphylococcus hominis	39	1.66822e-05
		Streptococcus ferus	125	5.16735e-05		Bordetella petrii	109	4.50593e-05		Staphylococcus schweitzeri	333	0.000137658		Diaphorobacter aerolatus	38	1.57087e-05		Streptococcus troglodytae	36	1.53989e-05
		Pukyongiella litopenaei	124	5.12601e-05		Pollutimonas thiosulfatoxidans	108	4.46459e-05		Ruminiclostridium cellulolyticum	330	0.000136418		Trabulsiella odontotermitis	37	1.52953e-05		Diaphorobacter aerolatus	35	1.49712e-05
		Schaalia meyeri	119	4.91931e-05		Stutzerimonas decontaminans	107	4.42325e-05		Streptococcus urinalis	324	0.000133938		Staphylococcus hominis	36	1.4882e-05		Trabulsiella odontotermitis	34	1.45434e-05
		Pollutimonas thiosulfatoxidans	118	4.87797e-05		Ancylobacter pratisalsi	103	4.25789e-05		Azotobacter vinelandii	303	0.000125256		Streptococcus salivarius	35	1.44686e-05		Klebsiella oxytoca	33	1.41157e-05
		Bacillus mycoides	107	4.42325e-05		Bifidobacterium adolescentis	99	4.09254e-05		Bradyrhizobium icense	302	0.000124843		Streptococcus troglodytae	35	1.44686e-05		Kosakonia radicincitans	32	1.36879e-05
		Clostridium kluyveri	106	4.38191e-05		Phocaeicola dorei	93	3.84451e-05		Bacillus luti	290	0.000119882		Klebsiella oxytoca	32	1.32284e-05		Streptomyces albus	32	1.36879e-05
		Bordetella petrii	101	4.17522e-05		Streptococcus chenjunshii	88	3.63781e-05		Mammaliicoccus stepanovicii	282	0.000116575		Enterobacter cloacae	32	1.32284e-05		Streptococcus salivarius	31	1.32602e-05
		Bifidobacterium adolescentis	99	4.09254e-05		Bordetella flabilis	87	3.59647e-05		Pseudomonas hydrolytica	277	0.000114508		Kosakonia radicincitans	32	1.32284e-05		Paracoccus yeei	30	1.28324e-05
		Comamonas aquatica	96	3.96852e-05		Paracoccus denitrificans	87	3.59647e-05		Staphylococcus nepalensis	249	0.000102934		Streptomyces albus	31	1.2815e-05		Streptococcus lutetiensis	30	1.28324e-05
		Diaphorobacter aerolatus	95	3.92718e-05		Enterococcus wangshanyuanii	86	3.55513e-05		Staphylococcus pseudintermedius	230	9.50792e-05		Streptococcus lutetiensis	30	1.24016e-05		Enterococcus hirae	30	1.28324e-05
		Neisseria gonorrhoeae	93	3.84451e-05		Pseudomonas cannabina	84	3.47246e-05		Streptococcus anginosus	225	9.30122e-05		Enterococcus hirae	30	1.24016e-05		Mycobacterium sp.	30	1.28324e-05
		Phocaeicola dorei	91	3.76183e-05		Clostridium kluyveri	83	3.43112e-05		Ancylobacter pratisalsi	223	9.21854e-05		Superficieibacter sp.	28	1.15749e-05		Enterobacter kobei	29	1.24047e-05
		Streptococcus chenjunshii	91	3.76183e-05		Pseudomonas qingdaonensis	81	3.34844e-05		Bacillus cytotoxicus	215	8.88783e-05		Bacillus pseudomycoides	28	1.15749e-05		Superficieibacter sp.	29	1.24047e-05
		Neisseria lactamica	88	3.63781e-05		Pseudomonas lijiangensis	79	3.26576e-05		Cutibacterium modestum	206	8.51579e-05		Rhodobacter capsulatus	27	1.11615e-05		Achromobacter xylosoxidans	28	1.19769e-05
		Staphylococcus warneri	85	3.51379e-05		Acinetobacter oleivorans	76	3.14175e-05		Pseudomonas citronellolis	195	8.06106e-05		Paracoccus jeotgali	27	1.11615e-05		Rhodobacter capsulatus	27	1.15492e-05
		Acinetobacter oleivorans	83	3.43112e-05		Staphylococcus muscae	76	3.14175e-05		Staphylococcus auricularis	184	7.60633e-05		Clostridium diolis	27	1.11615e-05		Paracoccus jeotgali	27	1.15492e-05
		Staphylococcus muscae	81	3.34844e-05		Staphylococcus warneri	76	3.14175e-05		Pseudomonas alloputida	182	7.52366e-05		Kluyvera intermedia	25	1.03347e-05		Clostridium diolis	27	1.15492e-05
		Enterococcus wangshanyuanii	77	3.18308e-05		Marinobacterium iners	73	3.01773e-05		Rhizorhabdus dicambivorans	182	7.52366e-05		Staphylococcus schleiferi	25	1.03347e-05		Paracoccus liaowanqingii	26	1.11214e-05
		Acinetobacter shaoyimingii	72	2.97639e-05		Pseudomonas hydrolytica	73	3.01773e-05		Pseudomonas soli	179	7.39964e-05		Buttiauxella sp.	24	9.9213e-06		Klebsiella aerogenes	25	1.06937e-05
		Paracoccus alcaliphilus	71	2.93505e-05		Pseudomonas sichuanensis	72	2.97639e-05		Streptococcus dysgalactiae	179	7.39964e-05		Pluralibacter gergoviae	24	9.9213e-06		Buttiauxella sp.	25	1.06937e-05
		Bacillus rugosus	70	2.89371e-05		Acinetobacter shaoyimingii	71	2.93505e-05		Paracoccus alcaliphilus	176	7.27562e-05		Rhizobium leguminosarum	23	9.50792e-06		Streptomyces sp.	25	1.06937e-05
		Pseudomonas lijiangensis	68	2.81104e-05		Bacillus rugosus	70	2.89371e-05		Sulfurivermis fontis	175	7.23428e-05		Klebsiella aerogenes	22	9.09453e-06		Enterobacter cloacae	24	1.02659e-05
		Marinobacterium iners	67	2.7697e-05		Xanthomonas theicola	66	2.72836e-05		Staphylococcus succinus	173	7.15161e-05		Klebsiella variicola	22	9.09453e-06		Kluyvera intermedia	24	1.02659e-05
		Paracoccus versutus	67	2.7697e-05		Acidilutibacter cellobiosedens	63	2.60434e-05		Clostridium bornimense	170	7.02759e-05		Shimwellia blattae	22	9.09453e-06		Shimwellia blattae	24	1.02659e-05
		Staphylococcus condimenti	66	2.72836e-05		Pseudomonas solani	63	2.60434e-05		Pseudomonas nitroreducens	170	7.02759e-05		Streptomyces sp.	22	9.09453e-06		Rhizobium leguminosarum	23	9.83819e-06
		Pseudomonas hydrolytica	65	2.68702e-05		Staphylococcus nepalensis	63	2.60434e-05		Pukyongiella litopenaei	165	6.8209e-05		Piscinibacter sp.	20	8.26775e-06		Pluralibacter gergoviae	23	9.83819e-06
		Rhodopseudomonas palustris	65	2.68702e-05		Bacillus cytotoxicus	62	2.563e-05		Pseudomonas multiresinivorans	164	6.77956e-05		Streptococcus gordonii	20	8.26775e-06		Mycolicibacterium mageritense	23	9.83819e-06
		Bacillus cytotoxicus	62	2.563e-05		Rhodopseudomonas palustris	62	2.563e-05		Bacillus toyonensis	161	6.65554e-05		Citrobacter rodentium	19	7.85437e-06		Klebsiella variicola	20	8.55495e-06
		Thalassolituus hydrocarboniclasticus	60	2.48033e-05		Staphylococcus condimenti	62	2.563e-05		Stutzerimonas frequens	144	5.95278e-05		Klebsiella quasipneumoniae	18	7.44098e-06		Piscinibacter sp.	20	8.55495e-06
		Xanthomonas arboricola	60	2.48033e-05		Neisseria lactamica	61	2.52166e-05		Pseudomonas oryziphila	142	5.8701e-05		Staphylococcus simiae	18	7.44098e-06		Streptococcus gordonii	20	8.55495e-06
		Achromobacter insolitus	59	2.43899e-05		Paracoccus pantotrophus	61	2.52166e-05		Pseudomonas knackmussii	141	5.82877e-05		Streptococcus parauberis	18	7.44098e-06		Citrobacter farmeri	19	8.1272e-06
		Acinetobacter pittii	59	2.43899e-05		Serratia plymuthica	59	2.43899e-05		Neisseria lactamica	138	5.70475e-05		Streptococcus thermophilus	18	7.44098e-06		Klebsiella michiganensis	19	8.1272e-06
		Helicobacter acinonychis	59	2.43899e-05		Pseudomonas citronellolis	58	2.39765e-05		Paracoccus aerodenitrificans	136	5.62207e-05		Clostridium botulinum	18	7.44098e-06		Citrobacter amalonaticus	18	7.69945e-06
		Pseudomonas multiresinivorans	58	2.39765e-05		Acinetobacter pittii	54	2.23229e-05		Clostridium kluyveri	134	5.53939e-05		Citrobacter farmeri	17	7.02759e-06		Staphylococcus simiae	18	7.69945e-06
		Streptococcus parasuis	58	2.39765e-05		Paracoccus alcaliphilus	54	2.23229e-05		Comamonas aquatica	131	5.41538e-05		[Enterobacter] lignolyticus	17	7.02759e-06		Clostridium botulinum	18	7.69945e-06
		Xanthomonas theicola	58	2.39765e-05		Staphylococcus equorum	54	2.23229e-05		Pseudomonas solani	130	5.37404e-05		Staphylococcus schweitzeri	17	7.02759e-06		Enterobacter mori	17	7.27171e-06
		Staphylococcus ratti	57	2.35631e-05		Roseomonas mucosa	52	2.14962e-05		Rhodopseudomonas palustris	127	5.25002e-05		Bacillus anthracis	17	7.02759e-06		Cedecea neteri	17	7.27171e-06
		Acidilutibacter cellobiosedens	56	2.31497e-05		Acinetobacter seifertii	51	2.10828e-05		Stutzerimonas decontaminans	125	5.16735e-05		Streptococcus intermedius	17	7.02759e-06		[Enterobacter] lignolyticus	17	7.27171e-06
		Pseudomonas qingdaonensis	56	2.31497e-05		Bacillus toyonensis	50	2.06694e-05		Pseudomonas cannabina	124	5.12601e-05		Citrobacter amalonaticus	16	6.6142e-06		Staphylococcus schweitzeri	17	7.27171e-06
		Staphylococcus equorum	56	2.31497e-05		Suicoccus acidiformans	50	2.06694e-05		Staphylococcus ureilyticus	122	5.04333e-05		Streptococcus anginosus	16	6.6142e-06		Bacillus anthracis	17	7.27171e-06
		Bordetella pseudohinzii	54	2.23229e-05		Clostridium manihotivorum	48	1.98426e-05		Helicobacter acinonychis	119	4.91931e-05		Kosakonia cowanii	15	6.20081e-06		Streptococcus parauberis	17	7.27171e-06
		Acinetobacter seifertii	53	2.19095e-05		Thalassolituus hydrocarboniclasticus	47	1.94292e-05		Xanthomonas theicola	118	4.87797e-05		Mycolicibacterium mageritense	15	6.20081e-06		Citrobacter rodentium	16	6.84396e-06
		Clostridium manihotivorum	51	2.10828e-05		Streptococcus pseudopneumoniae	46	1.90158e-05		Neotabrizicola shimadae	117	4.83664e-05		Enterobacter mori	14	5.78743e-06		Klebsiella quasipneumoniae	16	6.84396e-06
		Streptococcus pseudopneumoniae	48	1.98426e-05		Xanthomonas arboricola	46	1.90158e-05		Neisseria gonorrhoeae	113	4.67128e-05		Leclercia sp.	14	5.78743e-06		Leclercia sp.	16	6.84396e-06
		Azotobacter salinestris	47	1.94292e-05		Bordetella pseudohinzii	43	1.77757e-05		Schaalia meyeri	113	4.67128e-05		Cedecea lapagei	14	5.78743e-06		Streptococcus intermedius	16	6.84396e-06
		Bradyrhizobium barranii	46	1.90158e-05		Pseudomonas alcaligenes	43	1.77757e-05		Methylophaga pinxianii	111	4.5886e-05		Lelliottia amnigena	14	5.78743e-06		Citrobacter koseri	15	6.41621e-06
		Paracoccus pantotrophus	46	1.90158e-05		Streptococcus pyogenes	43	1.77757e-05		Pollutimonas thiosulfatoxidans	110	4.54726e-05		Heyndrickxia oleronia	14	5.78743e-06		Kosakonia cowanii	15	6.41621e-06
		Staphylococcus debuckii	46	1.90158e-05		Delftia tsuruhatensis	42	1.73623e-05		Pseudomonas chengduensis	110	4.54726e-05		Paracoccus yeei	13	5.37404e-06		Cedecea lapagei	15	6.41621e-06
		Staphylococcus saprophyticus	45	1.86024e-05		Helicobacter acinonychis	42	1.73623e-05		Marinobacterium iners	109	4.50593e-05		Staphylococcus carnosus	13	5.37404e-06		Streptococcus anginosus	15	6.41621e-06
		Pseudomonas knackmussii	43	1.77757e-05		Staphylococcus saprophyticus	41	1.69489e-05		Pseudomonas lijiangensis	104	4.29923e-05		Staphylococcus argenteus	13	5.37404e-06		Heyndrickxia oleronia	14	5.98846e-06
		Bacillus toyonensis	41	1.69489e-05		Bacillus arachidis	40	1.65355e-05		Bifidobacterium adolescentis	99	4.09254e-05		Fuscovulum blasticum	12	4.96065e-06		Kluyvera ascorbata	13	5.56072e-06
		Roseomonas mucosa	41	1.69489e-05		Pseudomonas knackmussii	39	1.61221e-05		Pseudomonas tohonis	97	4.00986e-05		Citrobacter koseri	12	4.96065e-06		Pseudocitrobacter corydidari	13	5.56072e-06
		Streptococcus lactarius	40	1.65355e-05		Streptococcus parasuis	39	1.61221e-05		Serratia plymuthica	96	3.96852e-05		Klebsiella michiganensis	12	4.96065e-06		Staphylococcus carnosus	13	5.56072e-06
		Clostridium carboxidivorans	39	1.61221e-05		Acinetobacter soli	38	1.57087e-05		Pseudomonas lalkuanensis	95	3.92718e-05		Leclercia adecarboxylata	12	4.96065e-06		Streptococcus thermophilus	13	5.56072e-06
		Pseudomonas marincola	38	1.57087e-05		Staphylococcus succinus	38	1.57087e-05		Staphylococcus lugdunensis	95	3.92718e-05		Pseudocitrobacter corydidari	12	4.96065e-06		Fuscovulum blasticum	12	5.13297e-06
		Achromobacter spanius	37	1.52953e-05		Achromobacter spanius	37	1.52953e-05		Acidilutibacter cellobiosedens	93	3.84451e-05		Yokenella regensburgei	12	4.96065e-06		Enterobacter ludwigii	12	5.13297e-06
		Clostridium estertheticum	36	1.4882e-05		Comamonas aquatica	36	1.4882e-05		Streptococcus marmotae	93	3.84451e-05		Pseudomonas fragi	12	4.96065e-06		Leclercia adecarboxylata	12	5.13297e-06
		Paracoccus marcusii	36	1.4882e-05		Clostridium carboxidivorans	35	1.44686e-05		Thalassolituus hydrocarboniclasticus	92	3.80317e-05		Staphylococcus sp.	12	4.96065e-06		Lelliottia amnigena	12	5.13297e-06
		Suicoccus acidiformans	35	1.44686e-05		Clostridium estertheticum	34	1.40552e-05		Phocaeicola dorei	91	3.76183e-05		Staphylococcus roterodami	12	4.96065e-06		Yokenella regensburgei	12	5.13297e-06
		Acinetobacter soli	34	1.40552e-05		Streptococcus lactarius	34	1.40552e-05		Pseudomonas qingdaonensis	89	3.67915e-05		Enterobacter kobei	11	4.54726e-06		Pseudomonas fragi	12	5.13297e-06
		Lactobacillus kefiranofaciens	34	1.40552e-05		Bradyrhizobium quebecense	32	1.32284e-05		Mycoplasmopsis anatis	88	3.63781e-05		Enterobacter ludwigii	11	4.54726e-06		Staphylococcus sp.	12	5.13297e-06
		Parachlamydia acanthamoebae	33	1.36418e-05		Pseudomonas marincola	32	1.32284e-05		Acinetobacter pittii	86	3.55513e-05		Kluyvera ascorbata	11	4.54726e-06		Enterobacter asburiae	11	4.70522e-06
		Clostridium botulinum	32	1.32284e-05		Streptococcus marmotae	31	1.2815e-05		Pseudomonas sichuanensis	86	3.55513e-05		Atlantibacter hermannii	11	4.54726e-06		Kosakonia sp.	11	4.70522e-06
		Clostridium taeniosporum	32	1.32284e-05		Peribacillus simplex	30	1.24016e-05		Streptococcus lutetiensis	85	3.51379e-05		Bacillus cytotoxicus	11	4.54726e-06		Atlantibacter hermannii	11	4.70522e-06
		Peribacillus simplex	32	1.32284e-05		Clostridium taeniosporum	29	1.19882e-05		Staphylococcus muscae	84	3.47246e-05		Paracoccus marcusii	10	4.13388e-06		Bacillus cytotoxicus	11	4.70522e-06
		Staphylococcus succinus	32	1.32284e-05		Staphylococcus caprae	29	1.19882e-05		Acinetobacter oleivorans	83	3.43112e-05		Citrobacter youngae	10	4.13388e-06		Paracoccus marcusii	10	4.27747e-06
		Citrobacter amalonaticus	31	1.2815e-05		Streptococcus sobrinus	29	1.19882e-05		Staphylococcus saprophyticus	82	3.38978e-05		Citrobacter tructae	10	4.13388e-06		Citrobacter youngae	10	4.27747e-06
		Streptococcus sobrinus	31	1.2815e-05		Limosilactobacillus frumenti	28	1.15749e-05		Streptococcus merionis	82	3.38978e-05		Enterobacter asburiae	10	4.13388e-06		Klebsiella sp.	10	4.27747e-06
		Pikeienuella piscinae	30	1.24016e-05		Streptococcus pseudoporcinus	28	1.15749e-05		Streptococcus pseudopneumoniae	82	3.38978e-05		Enterobacter cancerogenus	10	4.13388e-06		Kosakonia sacchari	10	4.27747e-06
		Streptococcus marmotae	30	1.24016e-05		Clostridium botulinum	27	1.11615e-05		Clostridium manihotivorum	81	3.34844e-05		Kosakonia sp.	10	4.13388e-06		Cronobacter sakazakii	10	4.27747e-06
		Clostridium butyricum	29	1.19882e-05		Clostridium butyricum	26	1.07481e-05		Peribacillus simplex	81	3.34844e-05		Staphylococcus delphini	10	4.13388e-06		Pseudomonas paraeruginosa	10	4.27747e-06
		Staphylococcus caprae	29	1.19882e-05		Paracoccus suum	26	1.07481e-05		Diaphorobacter aerolatus	80	3.3071e-05		Bacillus sp.	10	4.13388e-06		Aeromonas media	10	4.27747e-06
		Bradyrhizobium quebecense	28	1.15749e-05		Parvibaculum lavamentivorans	25	1.03347e-05		Paracoccus zhejiangensis	79	3.26576e-05		Clostridium felsineum	10	4.13388e-06		Staphylococcus delphini	10	4.27747e-06
		Streptococcus canis	28	1.15749e-05		Staphylococcus saccharolyticus	25	1.03347e-05		Bacillus arachidis	77	3.18308e-05		Rhodovulum sulfidophilum	9	3.72049e-06		Staphylococcus warneri	10	4.27747e-06
		Clostridium tagluense	27	1.11615e-05		Pikeienuella piscinae	24	9.9213e-06		Enterococcus wangshanyuanii	73	3.01773e-05		Pseudolabrys taiwanensis	9	3.72049e-06		Bacillus sp.	10	4.27747e-06
		Limosilactobacillus frumenti	27	1.11615e-05		Pseudomonas soli	24	9.9213e-06		Pelagovum pacificum	73	3.01773e-05		Klebsiella sp.	9	3.72049e-06		Clostridium felsineum	10	4.27747e-06
		Stutzerimonas frequens	27	1.11615e-05		Ralstonia insidiosa	24	9.9213e-06		Paracoccus mutanolyticus	72	2.97639e-05		Salmonella bongori	9	3.72049e-06		Pseudobacter ginsenosidimutans	10	4.27747e-06
		Pseudomonas chengduensis	26	1.07481e-05		Clostridium acetobutylicum	23	9.50792e-06		Bacillus rugosus	70	2.89371e-05		Pseudomonas paraeruginosa	9	3.72049e-06		Rhodovulum sulfidophilum	9	3.84973e-06
		Streptococcus oriscaviae	25	1.03347e-05		Clostridium cellulovorans	23	9.50792e-06		Staphylococcus caprae	70	2.89371e-05		Aeromonas media	9	3.72049e-06		Pseudolabrys taiwanensis	9	3.84973e-06
		Clostridium felsineum	24	9.9213e-06		Clostridium tagluense	23	9.50792e-06		Bordetella pseudohinzii	66	2.72836e-05		Streptococcus urinalis	9	3.72049e-06		Citrobacter tructae	9	3.84973e-06
		Cutibacterium granulosum	24	9.9213e-06		Streptococcus oriscaviae	23	9.50792e-06		Staphylococcus condimenti	65	2.68702e-05		Citrobacter pasteurii	8	3.3071e-06		Atlantibacter subterranea	9	3.84973e-06
		Bacillus arachidis	23	9.50792e-06		Pseudomonas chengduensis	20	8.26775e-06		Acinetobacter seifertii	64	2.64568e-05		Candidatus Profftia	8	3.3071e-06		Staphylococcus felis	9	3.84973e-06
		Clostridium acetobutylicum	23	9.50792e-06		Acinetobacter calcoaceticus	19	7.85437e-06		Pseudomonas furukawaii	64	2.64568e-05		Staphylococcus felis	8	3.3071e-06		Streptococcus urinalis	9	3.84973e-06
		Pseudomonas tohonis	23	9.50792e-06		Acinetobacter nosocomialis	19	7.85437e-06		Clostridium butyricum	63	2.60434e-05		Aeribacillus composti	8	3.3071e-06		Enterococcus faecium	9	3.84973e-06
		Ralstonia insidiosa	23	9.50792e-06		Alkaliphilus metalliredigens	19	7.85437e-06		Clostridium carboxidivorans	62	2.563e-05		Paracoccus liaowanqingii	7	2.89371e-06		Citrobacter pasteurii	8	3.42198e-06
		Neotabrizicola shimadae	22	9.09453e-06		Enterococcus thailandicus	19	7.85437e-06		Paracoccus pantotrophus	62	2.563e-05		Kosakonia oryzae	7	2.89371e-06		Enterobacter cancerogenus	8	3.42198e-06
		Acinetobacter calcoaceticus	21	8.68114e-06		Lactobacillus kefiranofaciens	19	7.85437e-06		Sphingomonas paucimobilis	61	2.52166e-05		Kosakonia oryzendophytica	7	2.89371e-06		Candidatus Profftia	8	3.42198e-06
		Alkaliphilus metalliredigens	21	8.68114e-06		Clostridium formicaceticum	17	7.02759e-06		Streptococcus halichoeri	61	2.52166e-05		Kosakonia sacchari	7	2.89371e-06		Aeribacillus composti	8	3.42198e-06
		Clostridium cellulovorans	21	8.68114e-06		Cutibacterium granulosum	17	7.02759e-06		Parvibaculum lavamentivorans	60	2.48033e-05		Scandinavium goeteborgense	7	2.89371e-06		Salmonella bongori	7	2.99423e-06
		Acinetobacter nosocomialis	20	8.26775e-06		Acinetobacter lactucae	16	6.6142e-06		Roseomonas mucosa	60	2.48033e-05		Streptococcus equi	7	2.89371e-06		Kosakonia oryzae	7	2.99423e-06
		Delftia tsuruhatensis	20	8.26775e-06		Enterococcus cecorum	16	6.6142e-06		Xanthomonas arboricola	60	2.48033e-05		Citrobacter arsenatis	6	2.48033e-06		Kosakonia arachidis	7	2.99423e-06
		Staphylococcus lugdunensis	20	8.26775e-06		Thauera aromatica	16	6.6142e-06		Acinetobacter shaoyimingii	59	2.43899e-05		Raoultella electrica	6	2.48033e-06		Streptococcus pneumoniae	7	2.99423e-06
		Streptococcus lutetiensis	20	8.26775e-06		Cellulosilyticum lentocellum	15	6.20081e-06		Bordetella petrii	57	2.35631e-05		Kosakonia arachidis	6	2.48033e-06		Plasmodium vivax	7	2.99423e-06
		Enterococcus thailandicus	19	7.85437e-06		Clostridium felsineum	15	6.20081e-06		Achromobacter insolitus	56	2.31497e-05		Kosakonia pseudosacchari	6	2.48033e-06		Babesia bigemina	7	2.99423e-06
		Parvibaculum lavamentivorans	19	7.85437e-06		Helicobacter suis	15	6.20081e-06		Clostridium taeniosporum	56	2.31497e-05		Kluyvera cryocrescens	6	2.48033e-06		Palleronia sp.	6	2.56648e-06
		Pseudomonas sichuanensis	19	7.85437e-06		Streptococcus lutetiensis	15	6.20081e-06		Peribacillus butanolivorans	55	2.27363e-05		Cedecea neteri	6	2.48033e-06		Citrobacter arsenatis	6	2.56648e-06
		Acinetobacter lactucae	18	7.44098e-06		Stutzerimonas frequens	15	6.20081e-06		Stutzerimonas balearica	55	2.27363e-05		Cronobacter sakazakii	6	2.48033e-06		Raoultella planticola	6	2.56648e-06
		Clostridium formicaceticum	18	7.44098e-06		Neotabrizicola shimadae	14	5.78743e-06		Clostridium botulinum	54	2.23229e-05		Diaphorobacter sp.	6	2.48033e-06		Raoultella terrigena	6	2.56648e-06
		Pseudomonas kribbensis	18	7.44098e-06		Paroceanicella profunda	14	5.78743e-06		Geomonas oryzisoli	54	2.23229e-05		Achromobacter xylosoxidans	6	2.48033e-06		Kosakonia oryzendophytica	6	2.56648e-06
		Pseudomonas soli	18	7.44098e-06		Pseudomonas khazarica	14	5.78743e-06		Proteus penneri	54	2.23229e-05		Streptococcus pneumoniae	6	2.48033e-06		Kluyvera cryocrescens	6	2.56648e-06
		Streptococcus pseudoporcinus	17	7.02759e-06		Pseudomonas multiresinivorans	14	5.78743e-06		Staphylococcus equorum	54	2.23229e-05		Raoultella terrigena	5	2.06694e-06		Cronobacter universalis	6	2.56648e-06
		Cellulosilyticum lentocellum	16	6.6142e-06		Pseudomonas tohonis	14	5.78743e-06		Streptococcus pasteurianus	54	2.23229e-05		Cedecea sp.	5	2.06694e-06		Scandinavium goeteborgense	6	2.56648e-06
		Paroceanicella profunda	16	6.6142e-06		Acinetobacter haemolyticus	13	5.37404e-06		Clostridium estertheticum	52	2.14962e-05		Cronobacter universalis	5	2.06694e-06		Diaphorobacter sp.	6	2.56648e-06
		Pseudomonas khazarica	16	6.6142e-06		Pseudomonas kribbensis	13	5.37404e-06		Streptococcus porcinus	52	2.14962e-05		Staphylococcus simulans	5	2.06694e-06		Mammaliicoccus sciuri	6	2.56648e-06
		Acinetobacter tibetensis	15	6.20081e-06		Acinetobacter lwoffii	12	4.96065e-06		Paracoccus stylophorae	49	2.0256e-05		Streptococcus infantis	5	2.06694e-06		Klebsiella electrica	5	2.13874e-06
		Acinetobacter haemolyticus	14	5.78743e-06		Acinetobacter tibetensis	12	4.96065e-06		Streptococcus oriscaviae	49	2.0256e-05		Babesia bigemina	5	2.06694e-06		Kosakonia pseudosacchari	5	2.13874e-06
		Acinetobacter lwoffii	14	5.78743e-06		Niveispirillum cyanobacteriorum	12	4.96065e-06		Pseudomonas marincola	47	1.94292e-05		Enterobacter soli	4	1.65355e-06		Streptococcus equi	5	2.13874e-06
		Ancylobacter pratisalsi	14	5.78743e-06		Pseudomonas nitroreducens	12	4.96065e-06		Streptococcus pseudoporcinus	47	1.94292e-05		Leclercia pneumoniae	4	1.65355e-06		Staphylococcus phage	5	2.13874e-06
		Pseudomonas alcaligenes	14	5.78743e-06		Streptococcus canis	12	4.96065e-06		Thioflavicoccus mobilis	47	1.94292e-05		Cronobacter dublinensis	4	1.65355e-06		Citrobacter sedlakii	4	1.71099e-06
		Bordetella hinzii	13	5.37404e-06		Bacteroides faecis	11	4.54726e-06		Clostridium tagluense	46	1.90158e-05		Candidatus Doolittlea	4	1.65355e-06		Citrobacter werkmanii	4	1.71099e-06
		Niveispirillum cyanobacteriorum	13	5.37404e-06		Bordetella hinzii	11	4.54726e-06		Cutibacterium granulosum	46	1.90158e-05		Pseudomonas chlororaphis	4	1.65355e-06		Enterobacter soli	4	1.71099e-06
		Pseudomonas nitroreducens	12	4.96065e-06		Methylophaga pinxianii	11	4.54726e-06		Bradyrhizobium australafricanum	45	1.86024e-05		Staphylococcus warneri	4	1.65355e-06		Enterobacter oligotrophicus	4	1.71099e-06
		Staphylococcus ureilyticus	12	4.96065e-06		Staphylococcus lugdunensis	11	4.54726e-06		Defluviicoccus vanus	45	1.86024e-05		Bacillus luti	4	1.65355e-06		Leclercia pneumoniae	4	1.71099e-06
		Streptococcus porcinus	12	4.96065e-06		Staphylococcus ureilyticus	11	4.54726e-06		Citrobacter amalonaticus	43	1.77757e-05		Clostridioides difficile	4	1.65355e-06		Cedecea sp.	4	1.71099e-06
		Bacteroides faecis	11	4.54726e-06		Clostridium fermenticellae	10	4.13388e-06		Bacillus weihaiensis	42	1.73623e-05		Bifidobacterium sp.	4	1.65355e-06		Cronobacter dublinensis	4	1.71099e-06
		Bradyrhizobium guangdongense	11	4.54726e-06		Enterococcus mundtii	10	4.13388e-06		Achromobacter spanius	40	1.65355e-05		Lactobacillus phage	4	1.65355e-06		Staphylococcus simulans	4	1.71099e-06
		Brevundimonas albigilva	11	4.54726e-06		Streptococcus porcinus	10	4.13388e-06		Lactobacillus delbrueckii	40	1.65355e-05		Paracoccus pantotrophus	3	1.24016e-06		Bifidobacterium sp.	4	1.71099e-06
		Clostridium fermenticellae	11	4.54726e-06		Bradyrhizobium guangdongense	9	3.72049e-06		Pseudomonas mendocina	40	1.65355e-05		Agrobacterium fabacearum	3	1.24016e-06		Lactobacillus phage	4	1.71099e-06
		Peribacillus butanolivorans	11	4.54726e-06		Brevundimonas albigilva	9	3.72049e-06		Acinetobacter calcoaceticus	38	1.57087e-05		Mesorhizobium loti	3	1.24016e-06		Paracoccus pantotrophus	3	1.28324e-06
		Thauera aromatica	11	4.54726e-06		Peribacillus butanolivorans	9	3.72049e-06		Acinetobacter nosocomialis	38	1.57087e-05		Pannonibacter phragmitetus	3	1.24016e-06		Agrobacterium tumefaciens	3	1.28324e-06
		Bacteroides caccae	10	4.13388e-06		Streptococcus suis	9	3.72049e-06		Moraxella nasovis	38	1.57087e-05		Citrobacter sedlakii	3	1.24016e-06		Mesorhizobium loti	3	1.28324e-06
		Clostridioides difficile	10	4.13388e-06		Bacteroides caccae	8	3.3071e-06		Acinetobacter haemolyticus	37	1.52953e-05		Raoultella planticola	3	1.24016e-06		Pannonibacter phragmitetus	3	1.28324e-06
		Clostridium cadaveris	10	4.13388e-06		Bradyrhizobium australafricanum	8	3.3071e-06		Marinicauda algicola	37	1.52953e-05		Enterobacter oligotrophicus	3	1.24016e-06		Enterobacter sichuanensis	3	1.28324e-06
		Enterococcus cecorum	10	4.13388e-06		Clostridioides difficile	8	3.3071e-06		Streptomyces yangpuensis	37	1.52953e-05		Buttiauxella agrestis	3	1.24016e-06		Cronobacter malonaticus	3	1.28324e-06
		Methylophaga pinxianii	10	4.13388e-06		Clostridium cadaveris	8	3.3071e-06		Fructilactobacillus cliffordii	36	1.4882e-05		Cronobacter condimenti	3	1.24016e-06		Cronobacter condimenti	3	1.28324e-06
		Orrella marina	10	4.13388e-06		Orrella marina	8	3.3071e-06		Parachlamydia acanthamoebae	36	1.4882e-05		Pseudomonas sp.	3	1.24016e-06		Candidatus Doolittlea	3	1.28324e-06
		Staphylococcus felis	10	4.13388e-06		Bacillus badius	7	2.89371e-06		Roseicitreum antarcticum	35	1.44686e-05		Xanthomonas citri	3	1.24016e-06		Pseudomonas chlororaphis	3	1.28324e-06
		Bacillus badius	9	3.72049e-06		Bacteroides thetaiotaomicron	7	2.89371e-06		Streptococcus oralis	35	1.44686e-05		Lysobacter enzymogenes	3	1.24016e-06		Pseudomonas sp.	3	1.28324e-06
		Bradyrhizobium australafricanum	9	3.72049e-06		Bradyrhizobium barranii	7	2.89371e-06		Streptococcus pluranimalium	35	1.44686e-05		Burkholderia cenocepacia	3	1.24016e-06		Xanthomonas citri	3	1.28324e-06
		Cutibacterium avidum	9	3.72049e-06		Cutibacterium avidum	7	2.89371e-06		Alkaliphilus metalliredigens	34	1.40552e-05		Comamonas antarctica	3	1.24016e-06		Lysobacter enzymogenes	3	1.28324e-06
		Helicobacter suis	9	3.72049e-06		Lactobacillus delbrueckii	7	2.89371e-06		Azotobacter salinestris	34	1.40552e-05		Streptococcus pluranimalium	3	1.24016e-06		Comamonas sp.	3	1.28324e-06
		Enterococcus mundtii	8	3.3071e-06		Luteibacter aegosomatissinici	7	2.89371e-06		Pseudomonas sessilinigenes	34	1.40552e-05		Spiroplasma endosymbiont	3	1.24016e-06		Comamonas antarctica	3	1.28324e-06
		Pandoraea apista	8	3.3071e-06		Phocaeicola coprophilus	7	2.89371e-06		Edwardsiella ictaluri	33	1.36418e-05		Pseudobacter ginsenosidimutans	3	1.24016e-06		Staphylococcus nepalensis	3	1.28324e-06
		Staphylococcus simulans	8	3.3071e-06		Staphylococcus simulans	7	2.89371e-06		Paracoccus aminovorans	33	1.36418e-05		Purpureocillium takamizusanense	3	1.24016e-06		Streptococcus iniae	3	1.28324e-06
		Thiocapsa bogorovii	8	3.3071e-06		Citrobacter amalonaticus	6	2.48033e-06		Azospirillum thiophilum	32	1.32284e-05		Sagittula sp.	2	8.26775e-07		Streptococcus infantis	3	1.28324e-06
		Acinetobacter chinensis	7	2.89371e-06		Neisseria brasiliensis	6	2.48033e-06		Mycoplasmopsis citelli	32	1.32284e-05		Salipiger profundus	2	8.26775e-07		Streptococcus pluranimalium	3	1.28324e-06
		Bacteroides xylanisolvens	7	2.89371e-06		Pandoraea apista	6	2.48033e-06		Neisseria elongata	32	1.32284e-05		Actibacterium sp.	2	8.26775e-07		Toxoplasma gondii	3	1.28324e-06
		Desulfitobacterium dichloroeliminans	7	2.89371e-06		Xanthomonas euroxanthea	6	2.48033e-06		Acinetobacter lactucae	31	1.2815e-05		Rhizobium sp.	2	8.26775e-07		Purpureocillium takamizusanense	3	1.28324e-06
		Eikenella corrodens	7	2.89371e-06		Acinetobacter junii	5	2.06694e-06		Suicoccus acidiformans	31	1.2815e-05		Bradyrhizobium betae	2	8.26775e-07		Sagittula sp.	2	8.55495e-07
		Lactobacillus johnsonii	7	2.89371e-06		Bacteroides xylanisolvens	5	2.06694e-06		Lysinibacillus varians	30	1.24016e-05		Mesorhizobium sp.	2	8.26775e-07		Actibacterium sp.	2	8.55495e-07
		Pontibrevibacter nitratireducens	7	2.89371e-06		Desulfitobacterium dichloroeliminans	5	2.06694e-06		Roseococcus microcysteis	30	1.24016e-05		Sphingopyxis sp.	2	8.26775e-07		Rhizobium sp.	2	8.55495e-07
		Serratia plymuthica	7	2.89371e-06		Enterococcus raffinosus	5	2.06694e-06		Streptococcus toyakuensis	30	1.24016e-05		Sphingomonas sp.	2	8.26775e-07		Bradyrhizobium betae	2	8.55495e-07
		Streptococcus suis	7	2.89371e-06		Halobacteroides halobius	5	2.06694e-06		Acinetobacter soli	29	1.19882e-05		Citrobacter cronae	2	8.26775e-07		Mesorhizobium sp.	2	8.55495e-07
		Vagococcus carniphilus	7	2.89371e-06		Lactobacillus johnsonii	5	2.06694e-06		Clostridium cellulovorans	28	1.15749e-05		Klebsiella quasivariicola	2	8.26775e-07		Sphingopyxis sp.	2	8.55495e-07
		Xanthomonas euroxanthea	7	2.89371e-06		Pontibrevibacter nitratireducens	5	2.06694e-06		Ralstonia insidiosa	28	1.15749e-05		Enterobacter sichuanensis	2	8.26775e-07		Sphingomonas sp.	2	8.55495e-07
		Acinetobacter larvae	6	2.48033e-06		Pseudomonas sessilinigenes	5	2.06694e-06		Streptococcus parauberis	28	1.15749e-05		Enterobacter chuandaensis	2	8.26775e-07		Citrobacter cronae	2	8.55495e-07
		Clostridium gasigenes	6	2.48033e-06		Thiocapsa bogorovii	5	2.06694e-06		Bradyrhizobium quebecense	27	1.11615e-05		Enterobacter huaxiensis	2	8.26775e-07		Enterobacter huaxiensis	2	8.55495e-07
		Fructilactobacillus cliffordii	6	2.48033e-06		Vagococcus carniphilus	5	2.06694e-06		Burkholderia gladioli	27	1.11615e-05		Cronobacter malonaticus	2	8.26775e-07		Buttiauxella agrestis	2	8.55495e-07
		Halobacteroides halobius	6	2.48033e-06		Vibrio furnissii	5	2.06694e-06		Clostridium acetobutylicum	27	1.11615e-05		Lelliottia sp.	2	8.26775e-07		Lelliottia sp.	2	8.55495e-07
		Mammaliicoccus stepanovicii	6	2.48033e-06		Clostridium gasigenes	4	1.65355e-06		Shigella dysenteriae	27	1.11615e-05		Atlantibacter subterranea	2	8.26775e-07		Pseudescherichia vulneris	2	8.55495e-07
		Marinicauda algicola	6	2.48033e-06		Eikenella corrodens	4	1.65355e-06		Clostridium scatologenes	26	1.07481e-05		Plesiomonas shigelloides	2	8.26775e-07		Plesiomonas shigelloides	2	8.55495e-07
		Neisseria brasiliensis	6	2.48033e-06		Enterobacter bugandensis	4	1.65355e-06		Lactobacillus kefiranofaciens	26	1.07481e-05		Pseudomonas mosselii	2	8.26775e-07		Pseudomonas mosselii	2	8.55495e-07
		Neisseria flavescens	6	2.48033e-06		Enterococcus hirae	4	1.65355e-06		Sphingobacterium multivorum	26	1.07481e-05		Xanthomonas campestris	2	8.26775e-07		Pseudomonas asiatica	2	8.55495e-07
		Paracoccus jeotgali	6	2.48033e-06		Enterococcus saigonensis	4	1.65355e-06		Acinetobacter dispersus	25	1.03347e-05		Burkholderia dolosa	2	8.26775e-07		Ralstonia insidiosa	2	8.55495e-07
		Phocaeicola salanitronis	6	2.48033e-06		Fructilactobacillus cliffordii	4	1.65355e-06		Clostridium gasigenes	25	1.03347e-05		Cupriavidus basilensis	2	8.26775e-07		Burkholderia dolosa	2	8.55495e-07
		Rhodoferax antarcticus	6	2.48033e-06		Marinicauda algicola	4	1.65355e-06		Pseudomonas khazarica	25	1.03347e-05		Ralstonia insidiosa	2	8.26775e-07		Variovorax paradoxus	2	8.55495e-07
		Thioflavicoccus mobilis	6	2.48033e-06		Neisseria flavescens	4	1.65355e-06		Aneurinibacillus thermoaerophilus	24	9.9213e-06		Comamonas sp.	2	8.26775e-07		Achromobacter sp.	2	8.55495e-07
		Treponema denticola	6	2.48033e-06		Paracoccus jeotgali	4	1.65355e-06		Limosilactobacillus frumenti	24	9.9213e-06		Variovorax paradoxus	2	8.26775e-07		Bordetella avium	2	8.55495e-07
		Vibrio furnissii	6	2.48033e-06		Peribacillus frigoritolerans	4	1.65355e-06		Streptococcus canis	24	9.9213e-06		Achromobacter sp.	2	8.26775e-07		Bordetella petrii	2	8.55495e-07
		Bacteroides thetaiotaomicron	5	2.06694e-06		Phocaeicola salanitronis	4	1.65355e-06		Clostridioides difficile	23	9.50792e-06		Bordetella avium	2	8.26775e-07		Neopusillimonas aromaticivorans	2	8.55495e-07
		Bradyrhizobium betae	5	2.06694e-06		Rhodoferax antarcticus	4	1.65355e-06		Niveispirillum cyanobacteriorum	23	9.50792e-06		Bordetella petrii	2	8.26775e-07		Staphylococcus pasteuri	2	8.55495e-07
		Celeribacter indicus	5	2.06694e-06		Thioflavicoccus mobilis	4	1.65355e-06		Cutibacterium avidum	22	9.09453e-06		Paralcaligenes sp.	2	8.26775e-07		Bacillus luti	2	8.55495e-07
		Clostridium baratii	5	2.06694e-06		Treponema denticola	4	1.65355e-06		Fictibacillus phosphorivorans	22	9.09453e-06		Staphylococcus pasteuri	2	8.26775e-07		Streptococcus ferus	2	8.55495e-07
		Enterococcus hirae	5	2.06694e-06		Acinetobacter chinensis	3	1.24016e-06		Neisseria brasiliensis	22	9.09453e-06		Staphylococcus nepalensis	2	8.26775e-07		Streptococcus pantholopis	2	8.55495e-07
		Lactobacillus amylovorus	5	2.06694e-06		Acinetobacter lanii	3	1.24016e-06		Pseudocitrobacter corydidari	22	9.09453e-06		Streptococcus iniae	2	8.26775e-07		Streptococcus gallolyticus	2	8.55495e-07
		Lactobacillus taiwanensis	5	2.06694e-06		Bifidobacterium breve	3	1.24016e-06		Acinetobacter tibetensis	21	8.68114e-06		Streptococcus ferus	2	8.26775e-07		Streptococcus sanguinis	2	8.55495e-07
		Luteibacter aegosomatissinici	5	2.06694e-06		Bradyrhizobium betae	3	1.24016e-06		Azotobacter chroococcum	21	8.68114e-06		Streptococcus pantholopis	2	8.26775e-07		Enterococcus cecorum	2	8.55495e-07
		Lysobacter avium	5	2.06694e-06		Bradyrhizobium pachyrhizi	3	1.24016e-06		Bradyrhizobium betae	21	8.68114e-06		Streptococcus sanguinis	2	8.26775e-07		Clostridium sp.	2	8.55495e-07
		Neisseria subflava	5	2.06694e-06		Clostridium baratii	3	1.24016e-06		Brevundimonas albigilva	21	8.68114e-06		Streptococcus chenjunshii	2	8.26775e-07		Clostridium gelidum	2	8.55495e-07
		Paenibacillus odorifer	5	2.06694e-06		Lactobacillus amylovorus	3	1.24016e-06		Clostridium felsineum	21	8.68114e-06		Enterococcus faecium	2	8.26775e-07		Clostridium saccharoperbutylacetonicum	2	8.55495e-07
		Pseudomonas alloputida	5	2.06694e-06		Lactobacillus taiwanensis	3	1.24016e-06		Pontibrevibacter nitratireducens	21	8.68114e-06		Enterococcus cecorum	2	8.26775e-07		Clostridium cadaveris	2	8.55495e-07
		Shigella dysenteriae	5	2.06694e-06		Lysobacter avium	3	1.24016e-06		Acinetobacter lwoffii	20	8.26775e-06		Clostridium sp.	2	8.26775e-07		Clostridium perfringens	2	8.55495e-07
		Sphingobacterium multivorum	5	2.06694e-06		Lysobacter enzymogenes	3	1.24016e-06		Aristophania vespae	20	8.26775e-06		Clostridium gelidum	2	8.26775e-07		Clostridioides difficile	2	8.55495e-07
		Thermoanaerobacter mathranii	5	2.06694e-06		Mammaliicoccus stepanovicii	3	1.24016e-06		Clostridium cadaveris	20	8.26775e-06		Clostridium saccharoperbutylacetonicum	2	8.26775e-07		Ruminiclostridium cellulolyticum	2	8.55495e-07
		Vagococcus fluvialis	5	2.06694e-06		Moraxella nasovis	3	1.24016e-06		Phreatobacter cathodiphilus	20	8.26775e-06		Clostridium cadaveris	2	8.26775e-07		Nocardioides marmorisolisilvae	2	8.55495e-07
		Acinetobacter lanii	4	1.65355e-06		Neisseria subflava	3	1.24016e-06		Delftia tsuruhatensis	19	7.85437e-06		Clostridium perfringens	2	8.26775e-07		Streptomyces durmitorensis	2	8.55495e-07
		Acinetobacter radioresistens	4	1.65355e-06		Paenibacillus odorifer	3	1.24016e-06		Enterococcus thailandicus	19	7.85437e-06		Ruminiclostridium cellulolyticum	2	8.26775e-07		Bifidobacterium pseudocatenulatum	2	8.55495e-07
		Acinetobacter variabilis	4	1.65355e-06		Pseudomonas alloputida	3	1.24016e-06		Lysinibacillus agricola	19	7.85437e-06		Streptomyces durmitorensis	2	8.26775e-07		Phocaeicola dorei	2	8.55495e-07
		Bacteroides caecimuris	4	1.65355e-06		Shigella dysenteriae	3	1.24016e-06		Paenibacillus psychroresistens	19	7.85437e-06		Bifidobacterium pseudocatenulatum	2	8.26775e-07		Plasmodium knowlesi	2	8.55495e-07
		Bacteroides faecium	4	1.65355e-06		Thermoanaerobacter mathranii	3	1.24016e-06		Pseudomonas kribbensis	19	7.85437e-06		Phocaeicola dorei	2	8.26775e-07		Paracoccus alcaliphilus	1	4.27747e-07
		Bradyrhizobium pachyrhizi	4	1.65355e-06		Vagococcus fluvialis	3	1.24016e-06		Acinetobacter chinensis	18	7.44098e-06		Staphylococcus phage	2	8.26775e-07		Phaeobacter inhibens	1	4.27747e-07
		Carnobacterium maltaromaticum	4	1.65355e-06		Acinetobacter indicus	2	8.26775e-07		Clostridium formicaceticum	18	7.44098e-06		Paracoccus alcaliphilus	1	4.13388e-07		Ponticoccus alexandrii	1	4.27747e-07
		Clostridium drakei	4	1.65355e-06		Acinetobacter larvae	2	8.26775e-07		Helicobacter cetorum	18	7.44098e-06		Phaeobacter inhibens	1	4.13388e-07		Rhizobium gallicum	1	4.27747e-07
		Delftia lacustris	4	1.65355e-06		Acinetobacter radioresistens	2	8.26775e-07		Staphylococcus simulans	18	7.44098e-06		Ponticoccus alexandrii	1	4.13388e-07		Shinella zoogloeoides	1	4.27747e-07
		Enterococcus raffinosus	4	1.65355e-06		Acinetobacter variabilis	2	8.26775e-07		Streptococcus himalayensis	18	7.44098e-06		Rhizobium gallicum	1	4.13388e-07		Aureimonas populi	1	4.27747e-07
		Enterococcus saigonensis	4	1.65355e-06		Bacteroides caecimuris	2	8.26775e-07		Cellulosilyticum lentocellum	17	7.02759e-06		Agrobacterium tumefaciens	1	4.13388e-07		Bradyrhizobium genosp.	1	4.27747e-07
		Helicobacter cetorum	4	1.65355e-06		Bacteroides faecium	2	8.26775e-07		Desulfitobacterium dichloroeliminans	17	7.02759e-06		Sinorhizobium alkalisoli	1	4.13388e-07		Bradyrhizobium elkanii	1	4.27747e-07
		Moraxella nasovis	4	1.65355e-06		Bacteroides fragilis	2	8.26775e-07		Neisseria cinerea	17	7.02759e-06		Shinella zoogloeoides	1	4.13388e-07		Bradyrhizobium septentrionale	1	4.27747e-07
		Paracoccus sediminicola	4	1.65355e-06		Bradyrhizobium arachidis	2	8.26775e-07		Streptococcus gallolyticus	17	7.02759e-06		Aureimonas populi	1	4.13388e-07		Bradyrhizobium amphicarpaeae	1	4.27747e-07
		Peribacillus frigoritolerans	4	1.65355e-06		Carnobacterium maltaromaticum	2	8.26775e-07		Eikenella corrodens	16	6.6142e-06		Bradyrhizobium genosp.	1	4.13388e-07		Bradyrhizobium australafricanum	1	4.27747e-07
		Phocaeicola coprophilus	4	1.65355e-06		Clostridium drakei	2	8.26775e-07		Lactobacillus taiwanensis	16	6.6142e-06		Bradyrhizobium elkanii	1	4.13388e-07		Bradyrhizobium guangdongense	1	4.27747e-07
		Roseicitreum antarcticum	4	1.65355e-06		Delftia lacustris	2	8.26775e-07		Neisseria flavescens	16	6.6142e-06		Bradyrhizobium australafricanum	1	4.13388e-07		Bradyrhizobium brasilense	1	4.27747e-07
		Ruminiclostridium herbifermentans	4	1.65355e-06		Enterococcus casseliflavus	2	8.26775e-07		Rhodoferax antarcticus	16	6.6142e-06		Bradyrhizobium guangdongense	1	4.13388e-07		Rhodopseudomonas palustris	1	4.27747e-07
		Salipiger abyssi	4	1.65355e-06		Limosilactobacillus portuensis	2	8.26775e-07		Streptococcus gwangjuense	16	6.6142e-06		Bradyrhizobium amphicarpaeae	1	4.13388e-07		uncultured Cohaesibacter	1	4.27747e-07
		Streptococcus toyakuensis	4	1.65355e-06		Paracoccus sediminicola	2	8.26775e-07		Streptococcus suis	16	6.6142e-06		Bradyrhizobium brasilense	1	4.13388e-07		Hartmannibacter diazotrophicus	1	4.27747e-07
		Achromobacter xylosoxidans	3	1.24016e-06		Polymorphum gilvum	2	8.26775e-07		Acidipropionibacterium virtanenii	15	6.20081e-06		Rhodopseudomonas palustris	1	4.13388e-07		Kaustia mangrovi	1	4.27747e-07
		Acinetobacter dispersus	3	1.24016e-06		Quatrionicoccus australiensis	2	8.26775e-07		Brochothrix thermosphacta	15	6.20081e-06		Hartmannibacter diazotrophicus	1	4.13388e-07		Rhodospirillum rubrum	1	4.27747e-07
		Acinetobacter equi	3	1.24016e-06		Ralstonia wenshanensis	2	8.26775e-07		Orrella marina	15	6.20081e-06		Rhodospirillum rubrum	1	4.13388e-07		Caulobacter segnis	1	4.27747e-07
		Acinetobacter junii	3	1.24016e-06		Ruminiclostridium herbifermentans	2	8.26775e-07		Ruminococcus gauvreauii	15	6.20081e-06		Caulobacter segnis	1	4.13388e-07		Caulobacter flavus	1	4.27747e-07
		Bacillus weihaiensis	3	1.24016e-06		Salipiger abyssi	2	8.26775e-07		Stutzerimonas chloritidismutans	15	6.20081e-06		Caulobacter flavus	1	4.13388e-07		Klebsiella quasivariicola	1	4.27747e-07
		Bacteroides fragilis	3	1.24016e-06		Streptococcus gordonii	2	8.26775e-07		Treponema denticola	15	6.20081e-06		Citrobacter werkmanii	1	4.13388e-07		Klebsiella grimontii	1	4.27747e-07
		Bacteroides humanifaecis	3	1.24016e-06		Streptococcus toyakuensis	2	8.26775e-07		Aromatoleum aromaticum	14	5.78743e-06		Klebsiella grimontii	1	4.13388e-07		Enterobacter chengduensis	1	4.27747e-07
		Bacteroides ovatus	3	1.24016e-06		Vagococcus zengguangii	2	8.26775e-07		Bacteroides faecis	14	5.78743e-06		Enterobacter bugandensis	1	4.13388e-07		Enterobacter pasteurii	1	4.27747e-07
		Bifidobacterium breve	3	1.24016e-06		Abyssicoccus albus	1	4.13388e-07		Chlamydiifrater phoenicopteri	14	5.78743e-06		Kluyvera sp.	1	4.13388e-07		Enterobacter bugandensis	1	4.27747e-07
		Bradyrhizobium arachidis	3	1.24016e-06		Achromobacter xylosoxidans	1	4.13388e-07		Clostridium fermenticellae	14	5.78743e-06		Candidatus Hamiltonella	1	4.13388e-07		Kluyvera sp.	1	4.27747e-07
		Bradyrhizobium guangxiense	3	1.24016e-06		Acinetobacter dispersus	1	4.13388e-07		Pectobacterium aquaticum	14	5.78743e-06		Candidatus Hoaglandella	1	4.13388e-07		Candidatus Hamiltonella	1	4.27747e-07
		Bradyrhizobium oligotrophicum	3	1.24016e-06		Acinetobacter equi	1	4.13388e-07		Shigella flexneri	14	5.78743e-06		Pseudescherichia vulneris	1	4.13388e-07		Candidatus Hoaglandella	1	4.27747e-07
		Brochothrix thermosphacta	3	1.24016e-06		Actinomyces gaoshouyii	1	4.13388e-07		Streptococcus alactolyticus	14	5.78743e-06		Erwinia persicina	1	4.13388e-07		Erwinia persicina	1	4.27747e-07
		Caulobacter vibrioides	3	1.24016e-06		Actinomyces israelii	1	4.13388e-07		Thauera aromatica	14	5.78743e-06		Pantoea sp.	1	4.13388e-07		Pantoea sp.	1	4.27747e-07
		Comamonas flocculans	3	1.24016e-06		Actinomyces oris	1	4.13388e-07		Bordetella hinzii	13	5.37404e-06		Pseudomonas alcaligenes	1	4.13388e-07		Pseudomonas alcaligenes	1	4.27747e-07
		Defluviicoccus vanus	3	1.24016e-06		Alcaligenes ammonioxydans	1	4.13388e-07		Clostridium drakei	13	5.37404e-06		Pseudomonas furukawaii	1	4.13388e-07		Pseudomonas furukawaii	1	4.27747e-07
		Lactococcus petauri	3	1.24016e-06		Aureimonas populi	1	4.13388e-07		Moraxella osloensis	13	5.37404e-06		Pseudomonas orientalis	1	4.13388e-07		Pseudomonas orientalis	1	4.27747e-07
		Limosilactobacillus portuensis	3	1.24016e-06		Azoarcus olearius	1	4.13388e-07		Acinetobacter guillouiae	12	4.96065e-06		Pseudomonas putida	1	4.13388e-07		Pseudomonas putida	1	4.27747e-07
		Lysobacter enzymogenes	3	1.24016e-06		Azospirillum thiophilum	1	4.13388e-07		Acinetobacter junii	12	4.96065e-06		Pseudomonas shirazica	1	4.13388e-07		Pseudomonas syringae	1	4.27747e-07
		Paenibacillus lutimineralis	3	1.24016e-06		Bacillus velezensis	1	4.13388e-07		Bacteroides caecimuris	12	4.96065e-06		Pseudomonas syringae	1	4.13388e-07		Pseudomonas extremaustralis	1	4.27747e-07
		Pseudomonas ficuserectae	3	1.24016e-06		Bacillus weihaiensis	1	4.13388e-07		Bradyrhizobium barranii	12	4.96065e-06		Pseudomonas entomophila	1	4.13388e-07		Pseudomonas canadensis	1	4.27747e-07
		Pseudomonas sessilinigenes	3	1.24016e-06		Bacteroides heparinolyticus	1	4.13388e-07		Enterococcus cecorum	12	4.96065e-06		Pseudomonas canadensis	1	4.13388e-07		Pseudomonas entomophila	1	4.27747e-07
		Ramlibacter tataouinensis	3	1.24016e-06		Bacteroides humanifaecis	1	4.13388e-07		Pseudomonas alcaligenes	12	4.96065e-06		Pseudomonas extremaustralis	1	4.13388e-07		Halopseudomonas litoralis	1	4.27747e-07
		Ruegeria pomeroyi	3	1.24016e-06		Bacteroides nordii	1	4.13388e-07		Rhodococcus globerulus	12	4.96065e-06		Halopseudomonas litoralis	1	4.13388e-07		Xanthomonas translucens	1	4.27747e-07
		Ruminococcus gauvreauii	3	1.24016e-06		Bacteroides ovatus	1	4.13388e-07		Lactobacillus johnsonii	11	4.54726e-06		Xanthomonas sacchari	1	4.13388e-07		Xanthomonas campestris	1	4.27747e-07
		Stappia indica	3	1.24016e-06		Bacteroides uniformis	1	4.13388e-07		Leisingera caerulea	11	4.54726e-06		Xanthomonas hydrangeae	1	4.13388e-07		Xanthomonas sacchari	1	4.27747e-07
		Streptococcus alactolyticus	3	1.24016e-06		Bacteroides zoogleoformans	1	4.13388e-07		Wielerella bovis	11	4.54726e-06		Xanthomonas arboricola	1	4.13388e-07		Lysobacter sp.	1	4.27747e-07
		Streptococcus gordonii	3	1.24016e-06		Barnesiella viscericola	1	4.13388e-07		Acinetobacter larvae	10	4.13388e-06		Xanthomonas translucens	1	4.13388e-07		Luteibacter aegosomatissinici	1	4.27747e-07
		Streptomyces yangpuensis	3	1.24016e-06		Bifidobacterium angulatum	1	4.13388e-07		Bacillus badius	10	4.13388e-06		Lysobacter sp.	1	4.13388e-07		Aeromonas caviae	1	4.27747e-07
		Vagococcus hydrophili	3	1.24016e-06		Bradyrhizobium daqingense	1	4.13388e-07		Brevibacillus brevis	10	4.13388e-06		Luteibacter aegosomatissinici	1	4.13388e-07		Microbulbifer variabilis	1	4.27747e-07
		Wielerella bovis	3	1.24016e-06		Bradyrhizobium elkanii	1	4.13388e-07		Edwardsiella hoshinae	10	4.13388e-06		Aeromonas caviae	1	4.13388e-07		Neisseria subflava	1	4.27747e-07
		Abyssicoccus albus	2	8.26775e-07		Bradyrhizobium guangxiense	1	4.13388e-07		Ruegeria pomeroyi	10	4.13388e-06		Microbulbifer variabilis	1	4.13388e-07		Microvirgula aerodenitrificans	1	4.27747e-07
		Acinetobacter schindleri	2	8.26775e-07		Bradyrhizobium oligotrophicum	1	4.13388e-07		Thermoanaerobacter mathranii	10	4.13388e-06		Colwellia sp.	1	4.13388e-07		Chitinimonas koreensis	1	4.27747e-07
		Acinetobacter wuhouensis	2	8.26775e-07		Bradyrhizobium paxllaeri	1	4.13388e-07		Xanthomonas euroxanthea	10	4.13388e-06		Neisseria subflava	1	4.13388e-07		Ralstonia pickettii	1	4.27747e-07
		Actinomyces israelii	2	8.26775e-07		Bradyrhizobium septentrionale	1	4.13388e-07		[Enterobacter] lignolyticus	9	3.72049e-06		Microvirgula aerodenitrificans	1	4.13388e-07		Burkholderia aenigmatica	1	4.27747e-07
		Actinomyces oris	2	8.26775e-07		Bradyrhizobium zhanjiangense	1	4.13388e-07		Bacteroides caccae	9	3.72049e-06		Chitinimonas koreensis	1	4.13388e-07		Burkholderia cenocepacia	1	4.27747e-07
		Azospirillum thiophilum	2	8.26775e-07		Brochothrix thermosphacta	1	4.13388e-07		Bacteroides xylanisolvens	9	3.72049e-06		Burkholderia aenigmatica	1	4.13388e-07		Burkholderia pseudomallei	1	4.27747e-07
		Bacteroides heparinolyticus	2	8.26775e-07		Burkholderia savannae	1	4.13388e-07		Helicobacter suis	9	3.72049e-06		Burkholderia pseudomallei	1	4.13388e-07		Burkholderia mayonis	1	4.27747e-07
		Bacteroides uniformis	2	8.26775e-07		Butyricimonas faecalis	1	4.13388e-07		Neisseria sicca	9	3.72049e-06		Burkholderia mayonis	1	4.13388e-07		Pandoraea pnomenusa	1	4.27747e-07
		Barnesiella viscericola	2	8.26775e-07		Carnobacterium inhibens	1	4.13388e-07		Neisseria subflava	9	3.72049e-06		Cupriavidus pauculus	1	4.13388e-07		Pandoraea sputorum	1	4.27747e-07
		Bradyrhizobium elkanii	2	8.26775e-07		Caulobacter crescentus	1	4.13388e-07		Pandoraea apista	9	3.72049e-06		Cupriavidus taiwanensis	1	4.13388e-07		Pandoraea sp.	1	4.27747e-07
		Brucella pseudintermedia	2	8.26775e-07		Clostridium isatidis	1	4.13388e-07		Paracoccus fistulariae	9	3.72049e-06		Ralstonia pickettii	1	4.13388e-07		Cupriavidus basilensis	1	4.27747e-07
		Carnobacterium inhibens	2	8.26775e-07		Comamonas flocculans	1	4.13388e-07		Uruburuella testudinis	9	3.72049e-06		Pandoraea pnomenusa	1	4.13388e-07		Cupriavidus pauculus	1	4.27747e-07
		Companilactobacillus zhachilii	2	8.26775e-07		Companilactobacillus zhachilii	1	4.13388e-07		Acinetobacter equi	8	3.3071e-06		Pandoraea sputorum	1	4.13388e-07		Caballeronia grimmiae	1	4.27747e-07
		Coprobacter secundus	2	8.26775e-07		Coprobacter secundus	1	4.13388e-07		Alkaliphilus oremlandii	8	3.3071e-06		Pandoraea sp.	1	4.13388e-07		[Acidovorax] ebreus	1	4.27747e-07
		Enterococcus casseliflavus	2	8.26775e-07		Cupriavidus basilensis	1	4.13388e-07		Clostridium ljungdahlii	8	3.3071e-06		Caballeronia grimmiae	1	4.13388e-07		Variovorax sp.	1	4.27747e-07
		Enterococcus innesii	2	8.26775e-07		Defluviicoccus vanus	1	4.13388e-07		Enterococcus mundtii	8	3.3071e-06		[Acidovorax] ebreus	1	4.13388e-07		Hydrogenophaga sp.	1	4.27747e-07
		Paracoccus aerodenitrificans	2	8.26775e-07		Enterococcus gilvus	1	4.13388e-07		Paracoccus seriniphilus	8	3.3071e-06		Variovorax sp.	1	4.13388e-07		Paracidovorax citrulli	1	4.27747e-07
		Ralstonia wenshanensis	2	8.26775e-07		Enterococcus innesii	1	4.13388e-07		Pseudooceanicola algae	8	3.3071e-06		Hydrogenophaga sp.	1	4.13388e-07		Alicycliphilus denitrificans	1	4.27747e-07
		Vagococcus luciliae	2	8.26775e-07		Gilliamella apicola	1	4.13388e-07		Streptococcus cristatus	8	3.3071e-06		Rhodoferax sediminis	1	4.13388e-07		Achromobacter spanius	1	4.27747e-07
		Vagococcus zengguangii	2	8.26775e-07		Halomonas beimenensis	1	4.13388e-07		Sutcliffiella horikoshii	8	3.3071e-06		Alicycliphilus denitrificans	1	4.13388e-07		Bordetella bronchiseptica	1	4.27747e-07
		[Acidovorax] ebreus	1	4.13388e-07		Helicobacter cetorum	1	4.13388e-07		Acidipropionibacterium jensenii	7	2.89371e-06		Bordetella bronchiseptica	1	4.13388e-07		Kerstersia gyiorum	1	4.27747e-07
		[Enterobacter] lignolyticus	1	4.13388e-07		Lactobacillus intestinalis	1	4.13388e-07		Acinetobacter bouvetii	7	2.89371e-06		Bordetella genomosp.	1	4.13388e-07		Massilia sp.	1	4.27747e-07
		[Mycoplasma] anseris	1	4.13388e-07		Lactococcus allomyrinae	1	4.13388e-07		Bacillus aquiflavi	7	2.89371e-06		Kerstersia gyiorum	1	4.13388e-07		Thauera humireducens	1	4.27747e-07
		Abyssibius alkaniclasticus	1	4.13388e-07		Lactococcus petauri	1	4.13388e-07		Bartonella kosoyi	7	2.89371e-06		Massilia sp.	1	4.13388e-07		Staphylococcus pseudintermedius	1	4.27747e-07
		Achromobacter denitrificans	1	4.13388e-07		Listeria ivanovii	1	4.13388e-07		Enterococcus hirae	7	2.89371e-06		Staphylococcus pseudintermedius	1	4.13388e-07		Staphylococcus agnetis	1	4.27747e-07
		Acidipropionibacterium acidipropionici	1	4.13388e-07		Litorivicinus lipolyticus	1	4.13388e-07		Halalkalibacterium halodurans	7	2.89371e-06		Staphylococcus edaphicus	1	4.13388e-07		Staphylococcus devriesei	1	4.27747e-07
		Acidipropionibacterium jensenii	1	4.13388e-07		Methylorubrum extorquens	1	4.13388e-07		Halobacteroides halobius	7	2.89371e-06		Staphylococcus succinus	1	4.13388e-07		Staphylococcus edaphicus	1	4.27747e-07
		Acidipropionibacterium virtanenii	1	4.13388e-07		Neisseria elongata	1	4.13388e-07		Lysinibacillus pakistanensis	7	2.89371e-06		Staphylococcus agnetis	1	4.13388e-07		Staphylococcus succinus	1	4.27747e-07
		Acidovorax temperans	1	4.13388e-07		Paenibacillus lutimineralis	1	4.13388e-07		Rhizobium esperanzae	7	2.89371e-06		Staphylococcus devriesei	1	4.13388e-07		Staphylococcus muscae	1	4.27747e-07
		Acinetobacter baylyi	1	4.13388e-07		Parabacteroides goldsteinii	1	4.13388e-07		Ruminiclostridium herbifermentans	7	2.89371e-06		Staphylococcus muscae	1	4.13388e-07		Staphylococcus lugdunensis	1	4.27747e-07
		Acinetobacter bouvetii	1	4.13388e-07		Parachlamydia acanthamoebae	1	4.13388e-07		Salipiger abyssi	7	2.89371e-06		Staphylococcus ratti	1	4.13388e-07		Bacillus toyonensis	1	4.27747e-07
		Acinetobacter defluvii	1	4.13388e-07		Paracoccus marcusii	1	4.13388e-07		Tritonibacter mobilis	7	2.89371e-06		Bacillus toyonensis	1	4.13388e-07		Bacillus pumilus	1	4.27747e-07
		Acinetobacter guillouiae	1	4.13388e-07		Pelagovum pacificum	1	4.13388e-07		Achromobacter xylosoxidans	6	2.48033e-06		Bacillus albus	1	4.13388e-07		Streptococcus pasteurianus	1	4.27747e-07
		Acinetobacter wanghuae	1	4.13388e-07		Porphyromonas cangingivalis	1	4.13388e-07		Clostridium baratii	6	2.48033e-06		Bacillus pumilus	1	4.13388e-07		Streptococcus ratti	1	4.27747e-07
		Actinomyces gaoshouyii	1	4.13388e-07		Pseudazoarcus pumilus	1	4.13388e-07		Companilactobacillus zhachilii	6	2.48033e-06		Bacillus zhangzhouensis	1	4.13388e-07		Streptococcus ruminantium	1	4.27747e-07
		Actinomyces pacaensis	1	4.13388e-07		Pseudomonas ficuserectae	1	4.13388e-07		Crassaminicella profunda	6	2.48033e-06		Streptococcus pasteurianus	1	4.13388e-07		Streptococcus chenjunshii	1	4.27747e-07
		Afipia carboxidovorans	1	4.13388e-07		Pseudomonas monteilii	1	4.13388e-07		Enterococcus saigonensis	6	2.48033e-06		Streptococcus ratti	1	4.13388e-07		Streptococcus cristatus	1	4.27747e-07
		Alcaligenes ammonioxydans	1	4.13388e-07		Pseudomonas veronii	1	4.13388e-07		Lactobacillus acidophilus	6	2.48033e-06		Streptococcus ruminantium	1	4.13388e-07		Streptococcus ruminicola	1	4.27747e-07
		Alkaliphilus oremlandii	1	4.13388e-07		Ramlibacter tataouinensis	1	4.13388e-07		Limosilactobacillus portuensis	6	2.48033e-06		Streptococcus cristatus	1	4.13388e-07		Streptococcus acidominimus	1	4.27747e-07
		Amylolactobacillus amylophilus	1	4.13388e-07		Rhodopseudomonas boonkerdii	1	4.13388e-07		Lysobacter avium	6	2.48033e-06		Streptococcus parasanguinis	1	4.13388e-07		Clostridium baratii	1	4.27747e-07
		Aneurinibacillus thermoaerophilus	1	4.13388e-07		Roseicitreum antarcticum	1	4.13388e-07		Pseudomonas cavernae	6	2.48033e-06		Streptococcus ruminicola	1	4.13388e-07		Clostridium saccharobutylicum	1	4.27747e-07
		Aquabacterium olei	1	4.13388e-07		Ruegeria pomeroyi	1	4.13388e-07		Pseudomonas otitidis	6	2.48033e-06		Streptococcus acidominimus	1	4.13388e-07		Clostridium sporogenes	1	4.27747e-07
		Aquibium microcysteis	1	4.13388e-07		Ruminococcus gauvreauii	1	4.13388e-07		Ramlibacter tataouinensis	6	2.48033e-06		Clostridium saccharobutylicum	1	4.13388e-07		Clostridium pasteurianum	1	4.27747e-07
		Aquitalea denitrificans	1	4.13388e-07		Schaalia cardiffensis	1	4.13388e-07		Thiocapsa bogorovii	6	2.48033e-06		Clostridium sporogenes	1	4.13388e-07		Clostridium butyricum	1	4.27747e-07
		Arcanobacterium wilhelmae	1	4.13388e-07		Sphingobacterium multivorum	1	4.13388e-07		Vagococcus carniphilus	6	2.48033e-06		Clostridium butyricum	1	4.13388e-07		Streptomyces griseochromogenes	1	4.27747e-07
		Aristophania vespae	1	4.13388e-07		Stappia indica	1	4.13388e-07		Vibrio furnissii	6	2.48033e-06		Clostridium pasteurianum	1	4.13388e-07		Streptomyces calvus	1	4.27747e-07
		Aromatoleum aromaticum	1	4.13388e-07		Streptococcus alactolyticus	1	4.13388e-07		Acinetobacter lanii	5	2.06694e-06		Clostridium baratii	1	4.13388e-07		Streptomyces cinnabarinus	1	4.27747e-07
		Aureimonas populi	1	4.13388e-07		Streptomyces yangpuensis	1	4.13388e-07		Bacteroides ovatus	5	2.06694e-06		Nocardioides sp.	1	4.13388e-07		Streptomyces venezuelae	1	4.27747e-07
		Azoarcus olearius	1	4.13388e-07		Vagococcus hydrophili	1	4.13388e-07		Bacteroides thetaiotaomicron	5	2.06694e-06		Marmoricola solisilvae	1	4.13388e-07		Streptomyces incarnatus	1	4.27747e-07
		Azospira oryzae	1	4.13388e-07		Vagococcus luciliae	1	4.13388e-07		Brachybacterium avium	5	2.06694e-06		Microbacterium proteolyticum	1	4.13388e-07		Streptomyces yatensis	1	4.27747e-07
		Azospirillum argentinense	1	4.13388e-07		Vagococcus lutrae	1	4.13388e-07		Bradyrhizobium pachyrhizi	5	2.06694e-06		Streptomyces yatensis	1	4.13388e-07		Streptomyces atratus	1	4.27747e-07
		Azotobacter chroococcum	1	4.13388e-07		Wielerella bovis	1	4.13388e-07		Carnobacterium maltaromaticum	5	2.06694e-06		Streptomyces incarnatus	1	4.13388e-07		Bifidobacterium catenulatum	1	4.27747e-07
		Bacillus aquiflavi	1	4.13388e-07						Clostridium pasteurianum	5	2.06694e-06		Streptomyces venezuelae	1	4.13388e-07		Bifidobacterium dentium	1	4.27747e-07
		Bacillus paralicheniformis	1	4.13388e-07						Comamonas flocculans	5	2.06694e-06		Streptomyces cinnabarinus	1	4.13388e-07		Bifidobacterium longum	1	4.27747e-07
		Bacillus velezensis	1	4.13388e-07						Frigidibacter mobilis	5	2.06694e-06		Rhodococcus sp.	1	4.13388e-07		Rhodococcus sp.	1	4.27747e-07
		Bacteroides cellulosilyticus	1	4.13388e-07						Kosakonia oryzendophytica	5	2.06694e-06		Bifidobacterium catenulatum	1	4.13388e-07		Microbacterium proteolyticum	1	4.27747e-07
		Bacteroides helcogenes	1	4.13388e-07						Lactobacillus amylovorus	5	2.06694e-06		Bifidobacterium dentium	1	4.13388e-07		Microbacterium sp.	1	4.27747e-07
		Bacteroides nordii	1	4.13388e-07						Neisseria chenwenguii	5	2.06694e-06		Bifidobacterium longum	1	4.13388e-07		Deinococcus sp.	1	4.27747e-07
		Bacteroides zhangwenhongii	1	4.13388e-07						Neisseria macacae	5	2.06694e-06		Deinococcus sp.	1	4.13388e-07		Flavobacterium album	1	4.27747e-07
		Bacteroides zoogleoformans	1	4.13388e-07						Paenibacillus lutimineralis	5	2.06694e-06		Triavirus tp3102	0	0		Plasmodium cynomolgi	1	4.27747e-07
		Bartonella kosoyi	1	4.13388e-07						Phocaeicola coprophilus	5	2.06694e-06		Peeveelvirus CN125	0	0		Pochonia chlamydosporia	1	4.27747e-07
		Bartonella krasnovii	1	4.13388e-07						Porphyromonas cangingivalis	5	2.06694e-06			2419037			Leishmania panamensis	1	4.27747e-07
		Bdellovibrio reynosensis	1	4.13388e-07						Simonsiella muelleri	5	2.06694e-06						Biseptimavirus P282	0	0
		Beijerinckia indica	1	4.13388e-07						Vallitalea pronyensis	5	2.06694e-06						Peeveelvirus CN125	0	0
		Bifidobacterium angulatum	1	4.13388e-07						Acidovorax temperans	4	1.65355e-06						Triavirus tp3102	0	0
		Bombilactobacillus folatiphilus	1	4.13388e-07						Acinetobacter defluvii	4	1.65355e-06							2337828
		Bordetella bronchiseptica	1	4.13388e-07						Acinetobacter radioresistens	4	1.65355e-06
		Brachybacterium avium	1	4.13388e-07						Acinetobacter variabilis	4	1.65355e-06
		Bradyrhizobium amphicarpaeae	1	4.13388e-07						Acinetobacter wuhouensis	4	1.65355e-06
		Bradyrhizobium daqingense	1	4.13388e-07						Bacteroides faecium	4	1.65355e-06
		Bradyrhizobium icense	1	4.13388e-07						Bacteroides heparinolyticus	4	1.65355e-06
		Bradyrhizobium japonicum	1	4.13388e-07						Bacteroides humanifaecis	4	1.65355e-06
		Bradyrhizobium paxllaeri	1	4.13388e-07						Buchnera aphidicola	4	1.65355e-06
		Bradyrhizobium sediminis	1	4.13388e-07						Cellulomonas taurus	4	1.65355e-06
		Bradyrhizobium septentrionale	1	4.13388e-07						Citrobacter koseri	4	1.65355e-06
		Bradyrhizobium zhanjiangense	1	4.13388e-07						Delftia lacustris	4	1.65355e-06
		Brevibacillus brevis	1	4.13388e-07						Dialister massiliensis	4	1.65355e-06
		Brevibacillus parabrevis	1	4.13388e-07						Enterobacter asburiae	4	1.65355e-06
		Brucella anthropi	1	4.13388e-07						Gracilibacillus salitolerans	4	1.65355e-06
		Buchnera aphidicola	1	4.13388e-07						Ignatzschineria rhizosphaerae	4	1.65355e-06
		Burkholderia gladioli	1	4.13388e-07						Limosilactobacillus vaginalis	4	1.65355e-06
		Burkholderia pseudomallei	1	4.13388e-07						Listeria grayi	4	1.65355e-06
		Burkholderia pyrrocinia	1	4.13388e-07						Loktanella salsilacus	4	1.65355e-06
		Burkholderia savannae	1	4.13388e-07						Luteibacter aegosomatissinici	4	1.65355e-06
		Butyricimonas faecalis	1	4.13388e-07						Marinomonas primoryensis	4	1.65355e-06
		Caballeronia zhejiangensis	1	4.13388e-07						Pandoraea pnomenusa	4	1.65355e-06
		Caldimonas thermodepolymerans	1	4.13388e-07						Paracoccus sediminicola	4	1.65355e-06
		Campylobacter upsaliensis	1	4.13388e-07						Peribacillus frigoritolerans	4	1.65355e-06
		Candidatus Phytoplasma	1	4.13388e-07						Phocaeicola salanitronis	4	1.65355e-06
		Castellaniella defragrans	1	4.13388e-07						Pseudomonas ficuserectae	4	1.65355e-06
		Cedecea lapagei	1	4.13388e-07						Pseudomonas monteilii	4	1.65355e-06
		Cellulomonas taurus	1	4.13388e-07						Pseudomonas vanderleydeniana	4	1.65355e-06
		Cellulosimicrobium protaetiae	1	4.13388e-07						Acinetobacter schindleri	3	1.24016e-06
		Chenggangzhangella methanolivorans	1	4.13388e-07						Actinomyces pacaensis	3	1.24016e-06
		Chlamydiifrater phoenicopteri	1	4.13388e-07						Bacteroides fragilis	3	1.24016e-06
		Citrobacter koseri	1	4.13388e-07						Bacteroides helcogenes	3	1.24016e-06
		Clostridium argentinense	1	4.13388e-07						Bacteroides uniformis	3	1.24016e-06
		Clostridium isatidis	1	4.13388e-07						Bifidobacterium breve	3	1.24016e-06
		Clostridium ljungdahlii	1	4.13388e-07						Crassaminicella thermophila	3	1.24016e-06
		Clostridium novyi	1	4.13388e-07						Enterococcus innesii	3	1.24016e-06
		Clostridium pasteurianum	1	4.13388e-07						Enterococcus raffinosus	3	1.24016e-06
		Clostridium scatologenes	1	4.13388e-07						Haemophilus influenzae	3	1.24016e-06
		Clostridium tetani	1	4.13388e-07						Lactobacillus ultunensis	3	1.24016e-06
		Companilactobacillus alimentarius	1	4.13388e-07						Lactococcus protaetiae	3	1.24016e-06
		Companilactobacillus pabuli	1	4.13388e-07						Latilactobacillus graminis	3	1.24016e-06
		Corynebacterium argentoratense	1	4.13388e-07						Lederbergia lenta	3	1.24016e-06
		Corynebacterium cyclohexanicum	1	4.13388e-07						Lysobacter enzymogenes	3	1.24016e-06
		Crassaminicella profunda	1	4.13388e-07						Neisseria zalophi	3	1.24016e-06
		Crassaminicella thermophila	1	4.13388e-07						Paenibacillus azoreducens	3	1.24016e-06
		Cupriavidus basilensis	1	4.13388e-07						Paenibacillus odorifer	3	1.24016e-06
		Cytobacillus gottheilii	1	4.13388e-07						Pseudomonas mandelii	3	1.24016e-06
		Cytobacillus pseudoceanisediminis	1	4.13388e-07						Rahnella aceris	3	1.24016e-06
		Cytobacillus spongiae	1	4.13388e-07						Roseovarius indicus	3	1.24016e-06
		Desulfitobacterium metallireducens	1	4.13388e-07						Saccharomonospora viridis	3	1.24016e-06
		Devosia ginsengisoli	1	4.13388e-07						Stenotrophomonas maltophilia	3	1.24016e-06
		Dialister massiliensis	1	4.13388e-07						Vagococcus fluvialis	3	1.24016e-06
		Dickeya dianthicola	1	4.13388e-07						Vagococcus hydrophili	3	1.24016e-06
		Draconibacterium halophilum	1	4.13388e-07						Acinetobacter baylyi	2	8.26775e-07
		Dyella thiooxydans	1	4.13388e-07						Actinomyces israelii	2	8.26775e-07
		Edwardsiella hoshinae	1	4.13388e-07						Actinomyces oris	2	8.26775e-07
		Edwardsiella ictaluri	1	4.13388e-07						Barnesiella viscericola	2	8.26775e-07
		Eleftheria terrae	1	4.13388e-07						Bradyrhizobium daqingense	2	8.26775e-07
		Elioraea tepida	1	4.13388e-07						Bradyrhizobium elkanii	2	8.26775e-07
		Ensifer canadensis	1	4.13388e-07						Bradyrhizobium oligotrophicum	2	8.26775e-07
		Enterobacter asburiae	1	4.13388e-07						Bradyrhizobium paxllaeri	2	8.26775e-07
		Enterobacter oligotrophicus	1	4.13388e-07						Brevibacillus parabrevis	2	8.26775e-07
		Enterobacter sichuanensis	1	4.13388e-07						Brucella anthropi	2	8.26775e-07
		Enterococcus gilvus	1	4.13388e-07						Candidatus Phytoplasma	2	8.26775e-07
		Erythrobacter aurantius	1	4.13388e-07						Carnobacterium inhibens	2	8.26775e-07
		Erythrobacter neustonensis	1	4.13388e-07						Caulobacter crescentus	2	8.26775e-07
		Escherichia fergusonii	1	4.13388e-07						Chenggangzhangella methanolivorans	2	8.26775e-07
		Fictibacillus phosphorivorans	1	4.13388e-07						Clostridium argentinense	2	8.26775e-07
		Flavobacterium humidisoli	1	4.13388e-07						Clostridium tetani	2	8.26775e-07
		Frateuria soli	1	4.13388e-07						Companilactobacillus alimentarius	2	8.26775e-07
		Frigidibacter mobilis	1	4.13388e-07						Coprobacter secundus	2	8.26775e-07
		Geomonas oryzisoli	1	4.13388e-07						Corynebacterium cyclohexanicum	2	8.26775e-07
		Gilliamella apicola	1	4.13388e-07						Cytobacillus gottheilii	2	8.26775e-07
		Gracilibacillus salitolerans	1	4.13388e-07						Draconibacterium halophilum	2	8.26775e-07
		Haemophilus aegyptius	1	4.13388e-07						Dyella thiooxydans	2	8.26775e-07
		Haemophilus influenzae	1	4.13388e-07						Elioraea tepida	2	8.26775e-07
		Halalkalibacterium halodurans	1	4.13388e-07						Enterobacter oligotrophicus	2	8.26775e-07
		Halomonas aestuarii	1	4.13388e-07						Enterococcus casseliflavus	2	8.26775e-07
		Halomonas beimenensis	1	4.13388e-07						Hypericibacter adhaerens	2	8.26775e-07
		Halopseudomonas aestusnigri	1	4.13388e-07						Kaustia mangrovi	2	8.26775e-07
		Halopseudomonas nanhaiensis	1	4.13388e-07						Lactobacillus intestinalis	2	8.26775e-07
		Halopseudomonas phragmitis	1	4.13388e-07						Leptotrichia trevisanii	2	8.26775e-07
		Hankyongella ginsenosidimutans	1	4.13388e-07						Lysinibacillus parviboronicapiens	2	8.26775e-07
		Helicobacter felis	1	4.13388e-07						Paenibacillus andongensis	2	8.26775e-07
		Helicobacter winghamensis	1	4.13388e-07						Paenibacillus cellulosilyticus	2	8.26775e-07
		Histophilus somni	1	4.13388e-07						Parabacteroides goldsteinii	2	8.26775e-07
		Hypericibacter adhaerens	1	4.13388e-07						Pseudomonas juntendi	2	8.26775e-07
		Ignatzschineria rhizosphaerae	1	4.13388e-07						Pseudomonas kurunegalensis	2	8.26775e-07
		Kaustia mangrovi	1	4.13388e-07						Pseudomonas pergaminensis	2	8.26775e-07
		Klebsiella electrica	1	4.13388e-07						Ralstonia wenshanensis	2	8.26775e-07
		Kluyvera ascorbata	1	4.13388e-07						Rhodopseudomonas boonkerdii	2	8.26775e-07
		Kosakonia cowanii	1	4.13388e-07						Staphylococcus agnetis	2	8.26775e-07
		Kosakonia oryzendophytica	1	4.13388e-07						Staphylococcus lloydii	2	8.26775e-07
		Lactobacillus acidophilus	1	4.13388e-07						Stappia indica	2	8.26775e-07
		Lactobacillus apis	1	4.13388e-07						Streptococcus equi	2	8.26775e-07
		Lactobacillus crispatus	1	4.13388e-07						Streptococcus halotolerans	2	8.26775e-07
		Lactobacillus delbrueckii	1	4.13388e-07						Streptococcus respiraculi	2	8.26775e-07
		Lactobacillus intestinalis	1	4.13388e-07						Stutzerimonas degradans	2	8.26775e-07
		Lactobacillus kullabergensis	1	4.13388e-07						Tannerella forsythia	2	8.26775e-07
		Lactobacillus ultunensis	1	4.13388e-07						Uruburuella suis	2	8.26775e-07
		Lactococcus allomyrinae	1	4.13388e-07						Vagococcus intermedius	2	8.26775e-07
		Lactococcus protaetiae	1	4.13388e-07						Vagococcus zengguangii	2	8.26775e-07
		Latilactobacillus graminis	1	4.13388e-07						Venatoribacter cucullus	2	8.26775e-07
		Lederbergia lenta	1	4.13388e-07						Vibrio pomeroyi	2	8.26775e-07
		Leisingera caerulea	1	4.13388e-07						[Acidovorax] ebreus	1	4.13388e-07
		Leptotrichia trevisanii	1	4.13388e-07						Abyssicoccus albus	1	4.13388e-07
		Leucobacter rhizosphaerae	1	4.13388e-07						Acidipropionibacterium acidipropionici	1	4.13388e-07
		Leuconostoc gasicomitatum	1	4.13388e-07						Acinetobacter bereziniae	1	4.13388e-07
		Ligilactobacillus salivarius	1	4.13388e-07						Acinetobacter wanghuae	1	4.13388e-07
		Limosilactobacillus vaginalis	1	4.13388e-07						Actinomyces gaoshouyii	1	4.13388e-07
		Listeria grayi	1	4.13388e-07						Actinomyces radicidentis	1	4.13388e-07
		Listeria ivanovii	1	4.13388e-07						Actinomyces viscosus	1	4.13388e-07
		Litorivicinus lipolyticus	1	4.13388e-07						Afipia carboxidovorans	1	4.13388e-07
		Loktanella salsilacus	1	4.13388e-07						Alcaligenes ammonioxydans	1	4.13388e-07
		Lysinibacillus agricola	1	4.13388e-07						Aquabacterium olei	1	4.13388e-07
		Lysinibacillus pakistanensis	1	4.13388e-07						Aquibium microcysteis	1	4.13388e-07
		Lysinibacillus varians	1	4.13388e-07						Aureimonas populi	1	4.13388e-07
		Macrococcus armenti	1	4.13388e-07						Azoarcus olearius	1	4.13388e-07
		Mammaliicoccus sciuri	1	4.13388e-07						Bacillus cabrialesii	1	4.13388e-07
		Marinomonas primoryensis	1	4.13388e-07						Bacillus infantis	1	4.13388e-07
		Mesorhizobium japonicum	1	4.13388e-07						Bacillus paralicheniformis	1	4.13388e-07
		Metabacillus dongyingensis	1	4.13388e-07						Bacillus velezensis	1	4.13388e-07
		Methylobacterium nodulans	1	4.13388e-07						Bacteroides cellulosilyticus	1	4.13388e-07
		Micrococcus porci	1	4.13388e-07						Bacteroides luhongzhouii	1	4.13388e-07
		Moraxella osloensis	1	4.13388e-07						Bacteroides nordii	1	4.13388e-07
		Morococcus cerebrosus	1	4.13388e-07						Bacteroides zoogleoformans	1	4.13388e-07
		Mycoplasmopsis anatis	1	4.13388e-07						Bdellovibrio reynosensis	1	4.13388e-07
		Mycoplasmopsis citelli	1	4.13388e-07						Bifidobacterium angulatum	1	4.13388e-07
		Neisseria animalis	1	4.13388e-07						Bradyrhizobium amphicarpaeae	1	4.13388e-07
		Neisseria arctica	1	4.13388e-07						Bradyrhizobium arachidis	1	4.13388e-07
		Neisseria canis	1	4.13388e-07						Bradyrhizobium japonicum	1	4.13388e-07
		Neisseria chenwenguii	1	4.13388e-07						Bradyrhizobium sediminis	1	4.13388e-07
		Neisseria cinerea	1	4.13388e-07						Bradyrhizobium septentrionale	1	4.13388e-07
		Neisseria elongata	1	4.13388e-07						Burkholderia savannae	1	4.13388e-07
		Neisseria macacae	1	4.13388e-07						Butyricimonas faecalis	1	4.13388e-07
		Neisseria musculi	1	4.13388e-07						Caldimonas thermodepolymerans	1	4.13388e-07
		Neisseria sicca	1	4.13388e-07						Campylobacter insulaenigrae	1	4.13388e-07
		Neisseria zalophi	1	4.13388e-07						Campylobacter upsaliensis	1	4.13388e-07
		Neorhizobium petrolearium	1	4.13388e-07						Carnobacterium divergens	1	4.13388e-07
		Neptuniibacter halophilus	1	4.13388e-07						Castellaniella defragrans	1	4.13388e-07
		Niallia circulans	1	4.13388e-07						Cedecea lapagei	1	4.13388e-07
		Nitratireductor kimnyeongensis	1	4.13388e-07						Cellulosimicrobium protaetiae	1	4.13388e-07
		Nodularia spumigena	1	4.13388e-07						Clostridium isatidis	1	4.13388e-07
		Novosphingobium humi	1	4.13388e-07						Corynebacterium argentoratense	1	4.13388e-07
		Oenococcus sicerae	1	4.13388e-07						Cupriavidus basilensis	1	4.13388e-07
		Paenalcaligenes faecalis	1	4.13388e-07						Cytobacillus spongiae	1	4.13388e-07
		Paenalkalicoccus suaedae	1	4.13388e-07						Desulfitobacterium metallireducens	1	4.13388e-07
		Paenibacillus andongensis	1	4.13388e-07						Desulforamulus ruminis	1	4.13388e-07
		Paenibacillus cellulosilyticus	1	4.13388e-07						Devosia ginsengisoli	1	4.13388e-07
		Paenibacillus psychroresistens	1	4.13388e-07						Dickeya dianthicola	1	4.13388e-07
		Paenimyroides cloacae	1	4.13388e-07						Enterobacter sichuanensis	1	4.13388e-07
		Pandoraea pnomenusa	1	4.13388e-07						Enterococcus durans	1	4.13388e-07
		Parabacteroides goldsteinii	1	4.13388e-07						Escherichia fergusonii	1	4.13388e-07
		Parabacteroides johnsonii	1	4.13388e-07						Flavobacterium humidisoli	1	4.13388e-07
		Paracoccus aminovorans	1	4.13388e-07						Gilliamella apicola	1	4.13388e-07
		Paracoccus fistulariae	1	4.13388e-07						Haemophilus aegyptius	1	4.13388e-07
		Paracoccus methylovorus	1	4.13388e-07						Halomonas beimenensis	1	4.13388e-07
		Paracoccus mutanolyticus	1	4.13388e-07						Halopseudomonas aestusnigri	1	4.13388e-07
		Paracoccus saliphilus	1	4.13388e-07						Helicobacter felis	1	4.13388e-07
		Paracoccus seriniphilus	1	4.13388e-07						Helicobacter winghamensis	1	4.13388e-07
		Paracoccus stylophorae	1	4.13388e-07						Isoptericola variabilis	1	4.13388e-07
		Paracoccus yeei	1	4.13388e-07						Janthinobacterium agaricidamnosum	1	4.13388e-07
		Paracoccus zhejiangensis	1	4.13388e-07						Kingella oralis	1	4.13388e-07
		Paucilactobacillus oligofermentans	1	4.13388e-07						Klebsiella electrica	1	4.13388e-07
		Pectobacterium aquaticum	1	4.13388e-07						Kluyvera ascorbata	1	4.13388e-07
		Pelagovum pacificum	1	4.13388e-07						Lacrimispora xylanolytica	1	4.13388e-07
		Phreatobacter cathodiphilus	1	4.13388e-07						Lacticaseibacillus zeae	1	4.13388e-07
		Pistricoccus aurantiacus	1	4.13388e-07						Lactobacillus apis	1	4.13388e-07
		Polymorphum gilvum	1	4.13388e-07						Lactobacillus crispatus	1	4.13388e-07
		Porphyromonas cangingivalis	1	4.13388e-07						Lactobacillus kullabergensis	1	4.13388e-07
		Profundibacter amoris	1	4.13388e-07						Lactococcus allomyrinae	1	4.13388e-07
		Proteus penneri	1	4.13388e-07						Lactococcus petauri	1	4.13388e-07
		Pseudazoarcus pumilus	1	4.13388e-07						Leucobacter rhizosphaerae	1	4.13388e-07
		Pseudocitrobacter corydidari	1	4.13388e-07						Leuconostoc gasicomitatum	1	4.13388e-07
		Pseudomonas cavernae	1	4.13388e-07						Ligilactobacillus salivarius	1	4.13388e-07
		Pseudomonas juntendi	1	4.13388e-07						Listeria ivanovii	1	4.13388e-07
		Pseudomonas kurunegalensis	1	4.13388e-07						Litorivicinus lipolyticus	1	4.13388e-07
		Pseudomonas mandelii	1	4.13388e-07						Macrococcus armenti	1	4.13388e-07
		Pseudomonas mendocina	1	4.13388e-07						Mammaliicoccus sciuri	1	4.13388e-07
		Pseudomonas monteilii	1	4.13388e-07						Mannheimia pernigra	1	4.13388e-07
		Pseudomonas oleovorans	1	4.13388e-07						Mesorhizobium japonicum	1	4.13388e-07
		Pseudomonas otitidis	1	4.13388e-07						Methylibium petroleiphilum	1	4.13388e-07
		Pseudomonas pergaminensis	1	4.13388e-07						Methylorubrum extorquens	1	4.13388e-07
		Pseudomonas protegens	1	4.13388e-07						Microvirga terrae	1	4.13388e-07
		Pseudomonas silesiensis	1	4.13388e-07						Mixta hanseatica	1	4.13388e-07
		Pseudomonas syringae	1	4.13388e-07						Morococcus cerebrosus	1	4.13388e-07
		Pseudomonas tremae	1	4.13388e-07						Neisseria animalis	1	4.13388e-07
		Pseudomonas tritici	1	4.13388e-07						Neisseria arctica	1	4.13388e-07
		Pseudomonas vanderleydeniana	1	4.13388e-07						Neisseria canis	1	4.13388e-07
		Pseudomonas veronii	1	4.13388e-07						Neisseria dumasiana	1	4.13388e-07
		Pseudomonas wenzhouensis	1	4.13388e-07						Neorhizobium petrolearium	1	4.13388e-07
		Pseudooceanicola algae	1	4.13388e-07						Neptuniibacter halophilus	1	4.13388e-07
		Pseudoxanthomonas spadix	1	4.13388e-07						Nodularia spumigena	1	4.13388e-07
		Quatrionicoccus australiensis	1	4.13388e-07						Olsenella timonensis	1	4.13388e-07
		Rahnella aceris	1	4.13388e-07						Paenalkalicoccus suaedae	1	4.13388e-07
		Ralstonia mannitolilytica	1	4.13388e-07						Paenimyroides cloacae	1	4.13388e-07
		Raoultella planticola	1	4.13388e-07						Parabacteroides johnsonii	1	4.13388e-07
		Rhizobium daejeonense	1	4.13388e-07						Paracoccus saliphilus	1	4.13388e-07
		Rhizobium esperanzae	1	4.13388e-07						Pistricoccus aurantiacus	1	4.13388e-07
		Rhizobium sullae	1	4.13388e-07						Profundibacter amoris	1	4.13388e-07
		Rhizorhabdus dicambivorans	1	4.13388e-07						Pseudomonas nunensis	1	4.13388e-07
		Rhodococcus aetherivorans	1	4.13388e-07						Pseudomonas oleovorans	1	4.13388e-07
		Rhodococcus globerulus	1	4.13388e-07						Pseudomonas protegens	1	4.13388e-07
		Rhodoferax sediminis	1	4.13388e-07						Pseudomonas syringae	1	4.13388e-07
		Rhodopseudomonas boonkerdii	1	4.13388e-07						Pseudomonas tremae	1	4.13388e-07
		Rhodovastum atsumiense	1	4.13388e-07						Pseudomonas tritici	1	4.13388e-07
		Roseococcus microcysteis	1	4.13388e-07						Pseudomonas veronii	1	4.13388e-07
		Roseomonas marmotae	1	4.13388e-07						Raoultella planticola	1	4.13388e-07
		Roseovarius indicus	1	4.13388e-07						Rhizobium daejeonense	1	4.13388e-07
		Saccharomonospora viridis	1	4.13388e-07						Rhodococcus aetherivorans	1	4.13388e-07
		Salinivibrio proteolyticus	1	4.13388e-07						Rhodoferax sediminis	1	4.13388e-07
		Salmonella bongori	1	4.13388e-07						Salinivibrio proteolyticus	1	4.13388e-07
		Schaalia cardiffensis	1	4.13388e-07						Salmonella bongori	1	4.13388e-07
		Sediminibacillus dalangtanensis	1	4.13388e-07						Staphylococcus piscifermentans	1	4.13388e-07
		Shigella flexneri	1	4.13388e-07						Streptococcus australis	1	4.13388e-07
		Shinella zoogloeoides	1	4.13388e-07						Streptococcus pantholopis	1	4.13388e-07
		Simonsiella muelleri	1	4.13388e-07						Streptococcus ruminantium	1	4.13388e-07
		Sphingomonas paucimobilis	1	4.13388e-07						Streptococcus ruminicola	1	4.13388e-07
		Stackebrandtia nassauensis	1	4.13388e-07						Streptomyces anulatus	1	4.13388e-07
		Staphylococcus lloydii	1	4.13388e-07						Streptomyces gilvosporeus	1	4.13388e-07
		Staphylococcus piscifermentans	1	4.13388e-07						Stutzerimonas kunmingensis	1	4.13388e-07
		Stenotrophomonas maltophilia	1	4.13388e-07						Tepidanaerobacter acetatoxydans	1	4.13388e-07
		Streptococcus australis	1	4.13388e-07						Tetragenococcus halophilus	1	4.13388e-07
		Streptococcus cristatus	1	4.13388e-07						Thermoanaerobacterium saccharolyticum	1	4.13388e-07
		Streptococcus equi	1	4.13388e-07						Thermoanaerobacterium thermosaccharolyticum	1	4.13388e-07
		Streptococcus gallolyticus	1	4.13388e-07						Thermoleptolyngbya sichuanensis	1	4.13388e-07
		Streptococcus gwangjuense	1	4.13388e-07						Trabulsiella odontotermitis	1	4.13388e-07
		Streptococcus halichoeri	1	4.13388e-07						Treponema succinifaciens	1	4.13388e-07
		Streptococcus halotolerans	1	4.13388e-07						Vagococcus luciliae	1	4.13388e-07
		Streptococcus himalayensis	1	4.13388e-07						Vagococcus lutrae	1	4.13388e-07
		Streptococcus merionis	1	4.13388e-07						Veillonella nakazawae	1	4.13388e-07
		Streptococcus oralis	1	4.13388e-07						Vibrio aerogenes	1	4.13388e-07
		Streptococcus pantholopis	1	4.13388e-07						Vibrio aphrogenes	1	4.13388e-07
		Streptococcus parauberis	1	4.13388e-07						Virgibacillus dokdonensis	1	4.13388e-07
		Streptococcus pasteurianus	1	4.13388e-07						Weissella tructae	1	4.13388e-07
		Streptococcus pluranimalium	1	4.13388e-07						Winogradskyella schleiferi	1	4.13388e-07
		Streptococcus ratti	1	4.13388e-07						Xanthomonas hortorum	1	4.13388e-07
		Streptococcus respiraculi	1	4.13388e-07						Xanthomonas translucens	1	4.13388e-07
		Streptococcus ruminantium	1	4.13388e-07						Xanthomonas vasicola	1	4.13388e-07
		Streptococcus ruminicola	1	4.13388e-07						Zobellella denitrificans	1	4.13388e-07
		Streptomyces anulatus	1	4.13388e-07						Not Assigned	32731	0.0135306
		Streptomyces gilvosporeus	1	4.13388e-07							2419037
		Stutzerimonas balearica	1	4.13388e-07
		Stutzerimonas chloritidismutans	1	4.13388e-07
		Stutzerimonas degradans	1	4.13388e-07
		Stutzerimonas kunmingensis	1	4.13388e-07
		Sutcliffiella horikoshii	1	4.13388e-07
		Tannerella forsythia	1	4.13388e-07
		Tardiphaga robiniae	1	4.13388e-07
		Tepidanaerobacter acetatoxydans	1	4.13388e-07
		Tetragenococcus halophilus	1	4.13388e-07
		Thermoanaerobacter wiegelii	1	4.13388e-07
		Thermoleptolyngbya sichuanensis	1	4.13388e-07
		Thioclava nitratireducens	1	4.13388e-07
		Trabulsiella odontotermitis	1	4.13388e-07
		Treponema succinifaciens	1	4.13388e-07
		Tritonibacter mobilis	1	4.13388e-07
		Uruburuella suis	1	4.13388e-07
		Uruburuella testudinis	1	4.13388e-07
		Vagococcus intermedius	1	4.13388e-07
		Vagococcus lutrae	1	4.13388e-07
		Vallitalea pronyensis	1	4.13388e-07
		Veillonella nakazawae	1	4.13388e-07
		Vibrio aphrogenes	1	4.13388e-07
		Vibrio echinoideorum	1	4.13388e-07
		Virgibacillus dokdonensis	1	4.13388e-07
		Weissella tructae	1	4.13388e-07
		Winogradskyella schleiferi	1	4.13388e-07
		Xanthomonas hortorum	1	4.13388e-07
		Xanthomonas translucens	1	4.13388e-07
		Xanthomonas vasicola	1	4.13388e-07
		Zobellella denitrificans	1	4.13388e-07
			2419037

## Sheet: A.8 Mock Community Genus
MORA				AugPatho2				Minimap2				Kraken2 PlusPF				Kraken2 Custom Database
Genus	Assignments	Percentage		Genus	Assignments	Percentage		Genus	Assignments	Percentage		Genus	Assignments	Percentage		Genus	Assignment	Percentage
Cereibacter	774169	0.320032		Cereibacter	777336	0.321341		Cereibacter	757836	0.31328		Cereibacter	797369	0.329622		Cereibacter	797384	0.329629
Escherichia	609190	0.251832		Escherichia	609544	0.251978		Escherichia	608814	0.251676		Escherichia	562865	0.232681		Escherichia	562922	0.232705
Porphyromonas	273826	0.113196		Porphyromonas	273952	0.113248		Porphyromonas	273696	0.113143		Porphyromonas	278226	0.115015		Porphyromonas	278226	0.115015
Streptococcus	244003	0.100868		Streptococcus	244067	0.100894		Streptococcus	243902	0.100826		Staphylococcus	249004	0.102935		Staphylococcus	248995	0.102931
Staphylococcus	241621	0.0998831		Staphylococcus	242987	0.100448		Staphylococcus	241509	0.0998368		Streptococcus	245511	0.101491		Streptococcus	245504	0.101488
Pseudomonas	113967	0.0471125		Pseudomonas	114114	0.0471733		Pseudomonas	113340	0.0468534		Pseudomonas	119114	0.0492403		Pseudomonas	119093	0.0492316
Bacillus	60354	0.0249496		Bacillus	60706	0.0250951		Bacillus	60440	0.0249851		Bacillus	62828	0.0259723		Bacillus	62798	0.0259599
Not Assigned	33345	0.0137844		Not Assigned	31705	0.0131065		Not Assigned	32731	0.0135306		Not Assigned	38327	0.0158439		Not Assigned	38202	0.0157922
Clostridium	26135	0.0108039		Clostridium	26092	0.0107861		Clostridium	26256	0.0108539		Clostridium	29721	0.0122863		Clostridium	29747	0.012297
Acinetobacter	5579	0.00230629		Acinetobacter	5602	0.0023158		Paracoccus	11018	0.00455471		Acinetobacter	5838	0.00241336		Acinetobacter	5838	0.00241336
Paracoccus	5422	0.00224139		Cutibacterium	4781	0.00197641		Acinetobacter	5584	0.00230836		Cutibacterium	4796	0.00198261		Cutibacterium	4796	0.00198261
Cutibacterium	4771	0.00197227		Paracoccus	4025	0.00166389		Cutibacterium	4746	0.00196194		Shigella	4350	0.00179824		Shigella	4283	0.00177054
Neisseria	3095	0.00127943		Neisseria	3133	0.00129514		Ponticoccus	4354	0.00179989		Neisseria	3158	0.00130548		Neisseria	3158	0.00130548
Helicobacter	1632	0.000674649		Ponticoccus	1856	0.000767247		Neisseria	3081	0.00127365		Helicobacter	1661	0.000686637		Helicobacter	1661	0.000686637
Tabrizicola	1618	0.000668861		Aureimonas	1693	0.000699865		Rhodobacter	2125	0.000878449		Citrobacter	1557	0.000643645		Citrobacter	1582	0.000653979
Pseudorhizobium	1567	0.000647778		Helicobacter	1639	0.000677542		Helicobacter	1640	0.000677956		Rhodobacter	1482	0.00061264		Rhodobacter	1480	0.000611814
Rhizobium	1552	0.000641578		Rhizobium	1622	0.000670515		Rhizobium	1571	0.000649432		Lactobacillus	1428	0.000590318		Lactobacillus	1428	0.000590318
Rhodobacter	1419	0.000586597		Tabrizicola	1526	0.00063083		Lactobacillus	1433	0.000592384		Pseudorhizobium	1258	0.000520042		Pseudorhizobium	1258	0.000520042
Lactobacillus	1414	0.00058453		Lactobacillus	1411	0.00058329		Rhodovulum	1433	0.000592384		Enterobacter	1212	0.000501026		Enterobacter	1245	0.000514668
Aureimonas	1265	0.000522935		Pseudorhizobium	1248	0.000515908		Priestia	1297	0.000536164		Klebsiella	1083	0.000447699		Klebsiella	1045	0.00043199
Priestia	1233	0.000509707		Rhodobacter	921	0.00038073		Celeribacter	1152	0.000476223		Pukyongiella	883	0.000365021		Pukyongiella	883	0.000365021
Ponticoccus	1193	0.000493171		Azospira	836	0.000345592		Paroceanicella	1042	0.00043075		Jejubacter	725	0.000299706		Jejubacter	715	0.000295572
Bordetella	857	0.000354273		Phocaeicola	583	0.000241005		Tabrizicola	1026	0.000424136		Phocaeicola	645	0.000266635		Phocaeicola	645	0.000266635
Mammaliicoccus	739	0.000305493		Prevotella	577	0.000238525		Bordetella	1008	0.000416695		Paracoccus	576	0.000238111		Paracoccus	612	0.000252993
Azospira	725	0.000299706		Deinococcus	542	0.000224056		Pseudorhizobium	1000	0.000413388		Deinococcus	543	0.000224469		Deinococcus	543	0.000224469
Ancylobacter	607	0.000250926		Bosea	529	0.000218682		Pikeienuella	985	0.000407187		Microbacterium	484	0.00020008		Streptomyces	531	0.000219509
Prevotella	597	0.000246792		Starkeya	491	0.000202973		Bosea	928	0.000383624		Xanthomonas	470	0.000194292		Xanthomonas	466	0.000192639
Phocaeicola	564	0.000233151		Mammaliicoccus	434	0.00017941		Mammaliicoccus	918	0.00037949		Ketogulonicigenium	427	0.000176517		Ketogulonicigenium	425	0.00017569
Deinococcus	542	0.000224056		Priestia	370	0.000152953		Starkeya	856	0.00035386		Salmonella	379	0.000156674		Salmonella	355	0.000146753
Sphingomonas	507	0.000209588		Ruminiclostridium	355	0.000146753		Bradyrhizobium	807	0.000333604		Acidiphilium	313	0.00012939		Acidiphilium	315	0.000130217
Rhodovulum	434	0.00017941		Rhodovulum	334	0.000138071		Gemmobacter	711	0.000293919		Raoultella	294	0.000121536		Enterococcus	303	0.000125256
Ruminiclostridium	354	0.000146339		Shigella	306	0.000126497		Aureimonas	661	0.000273249		Enterococcus	283	0.000116989		Raoultella	293	0.000121123
Fuscovulum	346	0.000143032		Azotobacter	270	0.000111615		Azospira	601	0.000248446		Tabrizicola	175	7.23428e-05		Amycolatopsis	186	7.68901e-05
Shigella	327	0.000135178		Bordetella	250	0.000103347		Prevotella	585	0.000241832		Lysinibacillus	151	6.24215e-05		Tabrizicola	175	7.23428e-05
Gemmobacter	319	0.000131871		Fuscovulum	218	9.01185e-05		Deinococcus	542	0.000224056		Streptomyces	150	6.20081e-05		Lysinibacillus	158	6.53152e-05
Thioclava	304	0.00012567		Achromobacter	185	7.64767e-05		Phocaeicola	541	0.000223643		Schaalia	142	5.8701e-05		Schaalia	142	5.8701e-05
Enterobacter	238	9.83863e-05		Gemmobacter	178	7.3583e-05		Erythrobacter	534	0.000220749		Aureimonas	124	5.12601e-05		Aureimonas	123	5.08467e-05
Azotobacter	211	8.72248e-05		Sphingomonas	160	6.6142e-05		Sphingomonas	533	0.000220336		Mycobacterium	112	4.62994e-05		Kosakonia	112	4.62994e-05
Stutzerimonas	197	8.14374e-05		Enterococcus	148	6.11814e-05		Shigella	460	0.000190158		Kosakonia	108	4.46459e-05		Bifidobacterium	108	4.46459e-05
Bosea	188	7.77169e-05		Diaphorobacter	132	5.45672e-05		Polymorphum	438	0.000181064		Bifidobacterium	108	4.46459e-05		Paenibacillus	103	4.25789e-05
Celeribacter	165	6.8209e-05		Pukyongiella	123	5.08467e-05		Fuscovulum	424	0.000175276		Paenibacillus	104	4.29923e-05		Methylobacterium	89	3.67915e-05
Sulfurivermis	147	6.0768e-05		Stutzerimonas	122	5.04333e-05		Thioclava	381	0.000157501		Methylobacterium	89	3.67915e-05		Bradyrhizobium	82	3.38978e-05
Enterococcus	132	5.45672e-05		Schaalia	122	5.04333e-05		Azotobacter	358	0.000147993		Bradyrhizobium	82	3.38978e-05		Sulfitobacter	51	2.10828e-05
Xanthomonas	128	5.29136e-05		Sulfurivermis	122	5.04333e-05		Stutzerimonas	342	0.000141379		Sulfitobacter	52	2.14962e-05		Kluyvera	49	2.0256e-05
Pukyongiella	124	5.12601e-05		Celeribacter	119	4.91931e-05		Enterobacter	341	0.000140965		Homo	52	2.14962e-05		Leclercia	49	2.0256e-05
Bradyrhizobium	122	5.04333e-05		Xanthomonas	118	4.87797e-05		Ruminiclostridium	337	0.000139312		Leclercia	49	2.0256e-05		Cedecea	49	2.0256e-05
Schaalia	120	4.96065e-05		Thioclava	118	4.87797e-05		Ancylobacter	223	9.21854e-05		Kluyvera	48	1.98426e-05		Spiroplasma	48	1.98426e-05
Pollutimonas	118	4.87797e-05		Pollutimonas	108	4.46459e-05		Xanthomonas	191	7.8957e-05		Siccibacter	48	1.98426e-05		Siccibacter	47	1.94292e-05
Bifidobacterium	103	4.25789e-05		Bifidobacterium	103	4.25789e-05		Rhizorhabdus	182	7.52366e-05		Diaphorobacter	45	1.86024e-05		Ralstonia	47	1.94292e-05
Achromobacter	100	4.13388e-05		Ancylobacter	103	4.25789e-05		Sulfurivermis	175	7.23428e-05		Buttiauxella	43	1.77757e-05		Cronobacter	46	1.90158e-05
Comamonas	99	4.09254e-05		Marinobacterium	73	3.01773e-05		Pukyongiella	165	6.8209e-05		Pluralibacter	41	1.69489e-05		Diaphorobacter	42	1.73623e-05
Diaphorobacter	96	3.96852e-05		Bradyrhizobium	71	2.93505e-05		Peribacillus	140	5.78743e-05		Cedecea	40	1.65355e-05		Buttiauxella	41	1.69489e-05
Marinobacterium	67	2.7697e-05		Acidilutibacter	63	2.60434e-05		Comamonas	136	5.62207e-05		Trabulsiella	37	1.52953e-05		Pluralibacter	40	1.65355e-05
Rhodopseudomonas	66	2.72836e-05		Rhodopseudomonas	63	2.60434e-05		Enterococcus	134	5.53939e-05		Cronobacter	37	1.52953e-05		Trabulsiella	34	1.40552e-05
Thalassolituus	60	2.48033e-05		Serratia	59	2.43899e-05		Rhodopseudomonas	129	5.3327e-05		Superficieibacter	28	1.15749e-05		Achromobacter	31	1.2815e-05
Bacteroides	59	2.43899e-05		Roseomonas	52	2.14962e-05		Mycoplasmopsis	120	4.96065e-05		Rhizobium	26	1.07481e-05		Mycobacterium	30	1.24016e-05
Acidilutibacter	56	2.31497e-05		Suicoccus	50	2.06694e-05		Neotabrizicola	117	4.83664e-05		Shimwellia	22	9.09453e-06		Superficieibacter	29	1.19882e-05
Peribacillus	47	1.94292e-05		Thalassolituus	47	1.94292e-05		Schaalia	113	4.67128e-05		Piscinibacter	20	8.26775e-06		Rhizobium	26	1.07481e-05
Roseomonas	42	1.73623e-05		Delftia	44	1.81891e-05		Methylophaga	111	4.5886e-05		Lelliottia	19	7.85437e-06		Shimwellia	24	9.9213e-06
Suicoccus	35	1.44686e-05		Bacteroides	43	1.77757e-05		Pollutimonas	110	4.54726e-05		Mycolicibacterium	15	6.20081e-06		Mycolicibacterium	23	9.50792e-06
Parachlamydia	33	1.36418e-05		Peribacillus	43	1.77757e-05		Marinobacterium	109	4.50593e-05		Heyndrickxia	14	5.78743e-06		Atlantibacter	20	8.26775e-06
Citrobacter	32	1.32284e-05		Comamonas	37	1.52953e-05		Bifidobacterium	103	4.25789e-05		Atlantibacter	13	5.37404e-06		Piscinibacter	20	8.26775e-06
Limosilactobacillus	31	1.2815e-05		Limosilactobacillus	30	1.24016e-05		Achromobacter	102	4.21655e-05		Fuscovulum	12	4.96065e-06		Lelliottia	17	7.02759e-06
Pikeienuella	30	1.24016e-05		Ralstonia	26	1.07481e-05		Serratia	96	3.96852e-05		Pseudocitrobacter	12	4.96065e-06		Heyndrickxia	14	5.78743e-06
Ralstonia	26	1.07481e-05		Parvibaculum	25	1.03347e-05		Acidilutibacter	93	3.84451e-05		Yokenella	12	4.96065e-06		Pseudocitrobacter	13	5.37404e-06
Delftia	24	9.9213e-06		Pikeienuella	24	9.9213e-06		Thalassolituus	92	3.80317e-05		Aeromonas	10	4.13388e-06		Fuscovulum	12	4.96065e-06
Neotabrizicola	22	9.09453e-06		Alkaliphilus	19	7.85437e-06		Diaphorobacter	80	3.3071e-05		Rhodovulum	9	3.72049e-06		Yokenella	12	4.96065e-06
Alkaliphilus	22	9.09453e-06		Thauera	16	6.6142e-06		Bacteroides	79	3.26576e-05		Pseudolabrys	9	3.72049e-06		Plasmodium	12	4.96065e-06
Vagococcus	21	8.68114e-06		Cellulosilyticum	15	6.20081e-06		Pelagovum	73	3.01773e-05		Candidatus Profftia	8	3.3071e-06		Aeromonas	11	4.54726e-06
Parvibaculum	19	7.85437e-06		Neotabrizicola	14	5.78743e-06		Parvibaculum	60	2.48033e-05		Burkholderia	8	3.3071e-06		Pseudobacter	10	4.13388e-06
Paroceanicella	16	6.6142e-06		Paroceanicella	14	5.78743e-06		Roseomonas	60	2.48033e-05		Achromobacter	8	3.3071e-06		Rhodovulum	9	3.72049e-06
Cellulosilyticum	16	6.6142e-06		Vagococcus	13	5.37404e-06		Lysinibacillus	58	2.39765e-05		Aeribacillus	8	3.3071e-06		Pseudolabrys	9	3.72049e-06
Niveispirillum	13	5.37404e-06		Niveispirillum	12	4.96065e-06		Geomonas	54	2.23229e-05		Scandinavium	7	2.89371e-06		Profftia	8	3.3071e-06
Thauera	11	4.54726e-06		Methylophaga	11	4.54726e-06		Proteus	54	2.23229e-05		Acidovorax	6	2.48033e-06		Aeribacillus	8	3.3071e-06
Brevundimonas	11	4.54726e-06		Brevundimonas	9	3.72049e-06		Moraxella	51	2.10828e-05		Bordetella	6	2.48033e-06		Babesia	7	2.89371e-06
Paenibacillus	11	4.54726e-06		Clostridioides	8	3.3071e-06		Citrobacter	47	1.94292e-05		Mesorhizobium	5	2.06694e-06		Palleronia	6	2.48033e-06
Methylophaga	10	4.13388e-06		Orrella	8	3.3071e-06		Thioflavicoccus	47	1.94292e-05		Lysobacter	5	2.06694e-06		Scandinavium	6	2.48033e-06
Orrella	10	4.13388e-06		Luteibacter	7	2.89371e-06		Defluviicoccus	45	1.86024e-05		Comamonas	5	2.06694e-06		Burkholderia	6	2.48033e-06
Clostridioides	10	4.13388e-06		Lysobacter	6	2.48033e-06		Edwardsiella	43	1.77757e-05		Babesia	5	2.06694e-06		Acidovorax	6	2.48033e-06
Pandoraea	9	3.72049e-06		Citrobacter	6	2.48033e-06		Alkaliphilus	42	1.73623e-05		Agrobacterium	4	1.65355e-06		Comamonas	6	2.48033e-06
Lysobacter	8	3.3071e-06		Pandoraea	6	2.48033e-06		Streptomyces	39	1.61221e-05		Candidatus Doolittlea	4	1.65355e-06		Bordetella	6	2.48033e-06
Thiocapsa	8	3.3071e-06		Thiocapsa	5	2.06694e-06		Marinicauda	37	1.52953e-05		Cupriavidus	4	1.65355e-06		Mammaliicoccus	6	2.48033e-06
Vibrio	8	3.3071e-06		Halobacteroides	5	2.06694e-06		Fructilactobacillus	36	1.4882e-05		Clostridioides	4	1.65355e-06		Mesorhizobium	5	2.06694e-06
Desulfitobacterium	8	3.3071e-06		Desulfitobacterium	5	2.06694e-06		Parachlamydia	36	1.4882e-05		Pannonibacter	3	1.24016e-06		Lysobacter	5	2.06694e-06
Pontibrevibacter	7	2.89371e-06		Vibrio	5	2.06694e-06		Roseicitreum	35	1.44686e-05		Edwardsiella	3	1.24016e-06		Agrobacterium	3	1.24016e-06
Treponema	7	2.89371e-06		Pontibrevibacter	5	2.06694e-06		Limosilactobacillus	34	1.40552e-05		Ralstonia	3	1.24016e-06		Pannonibacter	3	1.24016e-06
Serratia	7	2.89371e-06		Eikenella	4	1.65355e-06		Paenibacillus	34	1.40552e-05		Pandoraea	3	1.24016e-06		Doolittlea	3	1.24016e-06
Rhodoferax	7	2.89371e-06		Enterobacter	4	1.65355e-06		Azospirillum	32	1.32284e-05		Variovorax	3	1.24016e-06		Pandoraea	3	1.24016e-06
Eikenella	7	2.89371e-06		Fructilactobacillus	4	1.65355e-06		Suicoccus	31	1.2815e-05		Spiroplasma	3	1.24016e-06		Variovorax	3	1.24016e-06
Fructilactobacillus	6	2.48033e-06		Thioflavicoccus	4	1.65355e-06		Ralstonia	30	1.24016e-05		Pseudobacter	3	1.24016e-06		Toxoplasma	3	1.24016e-06
Thioflavicoccus	6	2.48033e-06		Treponema	4	1.65355e-06		Roseococcus	30	1.24016e-05		Purpureocillium	3	1.24016e-06		Purpureocillium	3	1.24016e-06
Actinomyces	6	2.48033e-06		Marinicauda	4	1.65355e-06		Burkholderia	28	1.15749e-05		Sagittula	2	8.26775e-07		Biseptimavirus	3	1.24016e-06
Marinicauda	6	2.48033e-06		Paenibacillus	4	1.65355e-06		Sphingobacterium	26	1.07481e-05		Salipiger	2	8.26775e-07		Sagittula	2	8.26775e-07
Carnobacterium	6	2.48033e-06		Rhodoferax	4	1.65355e-06		Aneurinibacillus	24	9.9213e-06		Actibacterium	2	8.26775e-07		Actibacterium	2	8.26775e-07
Halobacteroides	6	2.48033e-06		Actinomyces	3	1.24016e-06		Acidipropionibacterium	23	9.50792e-06		Sphingopyxis	2	8.26775e-07		Sphingopyxis	2	8.26775e-07
Thermoanaerobacter	6	2.48033e-06		Carnobacterium	3	1.24016e-06		Clostridioides	23	9.50792e-06		Sphingomonas	2	8.26775e-07		Sphingomonas	2	8.26775e-07
Luteibacter	5	2.06694e-06		Moraxella	3	1.24016e-06		Delftia	23	9.50792e-06		Caulobacter	2	8.26775e-07		Caulobacter	2	8.26775e-07
Moraxella	5	2.06694e-06		Thermoanaerobacter	3	1.24016e-06		Niveispirillum	23	9.50792e-06		Plesiomonas	2	8.26775e-07		Pseudescherichia	2	8.26775e-07
Lactococcus	5	2.06694e-06		Quatrionicoccus	2	8.26775e-07		Fictibacillus	22	9.09453e-06		Phytobacter	2	8.26775e-07		Plesiomonas	2	8.26775e-07
Streptomyces	5	2.06694e-06		Lactococcus	2	8.26775e-07		Pseudocitrobacter	22	9.09453e-06		Paralcaligenes	2	8.26775e-07		Cupriavidus	2	8.26775e-07
Sphingobacterium	5	2.06694e-06		Salipiger	2	8.26775e-07		Brevundimonas	21	8.68114e-06		Ruminiclostridium	2	8.26775e-07		Neopusillimonas	2	8.26775e-07
Companilactobacillus	4	1.65355e-06		Polymorphum	2	8.26775e-07		Pontibrevibacter	21	8.68114e-06		Phaeobacter	1	4.13388e-07		Clostridioides	2	8.26775e-07
Burkholderia	4	1.65355e-06		Pseudazoarcus	1	4.13388e-07		Aristophania	20	8.26775e-06		Ponticoccus	1	4.13388e-07		Ruminiclostridium	2	8.26775e-07
Roseicitreum	4	1.65355e-06		Coprobacter	1	4.13388e-07		Phreatobacter	20	8.26775e-06		Sinorhizobium	1	4.13388e-07		Nocardioides	2	8.26775e-07
Salipiger	4	1.65355e-06		Methylorubrum	1	4.13388e-07		Desulfitobacterium	18	7.44098e-06		Shinella	1	4.13388e-07		Microbacterium	2	8.26775e-07
Brochothrix	3	1.24016e-06		Gilliamella	1	4.13388e-07		Vagococcus	18	7.44098e-06		Rhodopseudomonas	1	4.13388e-07		Micromonospora	2	8.26775e-07
Ruminococcus	3	1.24016e-06		Azoarcus	1	4.13388e-07		Cellulosilyticum	17	7.02759e-06		Hartmannibacter	1	4.13388e-07		Phaeobacter	1	4.13388e-07
Azospirillum	3	1.24016e-06		Alcaligenes	1	4.13388e-07		Rhodoferax	17	7.02759e-06		Gluconobacter	1	4.13388e-07		Ponticoccus	1	4.13388e-07
Lysinibacillus	3	1.24016e-06		Barnesiella	1	4.13388e-07		Eikenella	16	6.6142e-06		Rhodospirillum	1	4.13388e-07		Shinella	1	4.13388e-07
Brucella	3	1.24016e-06		Companilactobacillus	1	4.13388e-07		Treponema	16	6.6142e-06		Azospirillum	1	4.13388e-07		Rhodopseudomonas	1	4.13388e-07
Defluviicoccus	3	1.24016e-06		Wielerella	1	4.13388e-07		Brochothrix	15	6.20081e-06		Candidatus Hamiltonella	1	4.13388e-07		Cohaesibacter	1	4.13388e-07
Acidipropionibacterium	3	1.24016e-06		Listeria	1	4.13388e-07		Orrella	15	6.20081e-06		Candidatus Hoaglandella	1	4.13388e-07		Hartmannibacter	1	4.13388e-07
Ramlibacter	3	1.24016e-06		Parabacteroides	1	4.13388e-07		Ruminococcus	15	6.20081e-06		Pseudescherichia	1	4.13388e-07		Kaustia	1	4.13388e-07
Ruegeria	3	1.24016e-06		Sphingobacterium	1	4.13388e-07		Aromatoleum	14	5.78743e-06		Erwinia	1	4.13388e-07		Gluconobacter	1	4.13388e-07
Cytobacillus	3	1.24016e-06		Ramlibacter	1	4.13388e-07		Chlamydiifrater	14	5.78743e-06		Pantoea	1	4.13388e-07		Rhodospirillum	1	4.13388e-07
Caulobacter	3	1.24016e-06		Brochothrix	1	4.13388e-07		Pectobacterium	14	5.78743e-06		Halopseudomonas	1	4.13388e-07		Azospirillum	1	4.13388e-07
Halopseudomonas	3	1.24016e-06		Litorivicinus	1	4.13388e-07		Thauera	14	5.78743e-06		Marinobacter	1	4.13388e-07		Hamiltonella	1	4.13388e-07
Wielerella	3	1.24016e-06		Abyssicoccus	1	4.13388e-07		Pandoraea	13	5.37404e-06		Stenotrophomonas	1	4.13388e-07		Hoaglandella	1	4.13388e-07
Stappia	3	1.24016e-06		Azospirillum	1	4.13388e-07		Rhodococcus	13	5.37404e-06		Luteibacter	1	4.13388e-07		Phytobacter	1	4.13388e-07
Kosakonia	2	8.26775e-07		Roseicitreum	1	4.13388e-07		Brevibacillus	12	4.96065e-06		Microbulbifer	1	4.13388e-07		Erwinia	1	4.13388e-07
Listeria	2	8.26775e-07		Pelagovum	1	4.13388e-07		Leisingera	11	4.54726e-06		Colwellia	1	4.13388e-07		Pantoea	1	4.13388e-07
Parabacteroides	2	8.26775e-07		Cupriavidus	1	4.13388e-07		Uruburuella	11	4.54726e-06		Microvirgula	1	4.13388e-07		Halopseudomonas	1	4.13388e-07
Mycoplasmopsis	2	8.26775e-07		Ruegeria	1	4.13388e-07		Wielerella	11	4.54726e-06		Chitinimonas	1	4.13388e-07		Marinobacter	1	4.13388e-07
Uruburuella	2	8.26775e-07		Parachlamydia	1	4.13388e-07		Actinomyces	10	4.13388e-06		Caballeronia	1	4.13388e-07		Stenotrophomonas	1	4.13388e-07
Brevibacillus	2	8.26775e-07		Burkholderia	1	4.13388e-07		Ruegeria	10	4.13388e-06		Hydrogenophaga	1	4.13388e-07		Luteibacter	1	4.13388e-07
Coprobacter	2	8.26775e-07		Butyricimonas	1	4.13388e-07		Thermoanaerobacter	10	4.13388e-06		Rhodoferax	1	4.13388e-07		Microbulbifer	1	4.13388e-07
Crassaminicella	2	8.26775e-07		Stappia	1	4.13388e-07		Vibrio	10	4.13388e-06		Delftia	1	4.13388e-07		Microvirgula	1	4.13388e-07
Halomonas	2	8.26775e-07		Defluviicoccus	1	4.13388e-07		[Enterobacter]	9	3.72049e-06		Paracidovorax	1	4.13388e-07		Chitinimonas	1	4.13388e-07
Erythrobacter	2	8.26775e-07		Streptomyces	1	4.13388e-07		Crassaminicella	9	3.72049e-06		Alicycliphilus	1	4.13388e-07		Caballeronia	1	4.13388e-07
Bartonella	2	8.26775e-07		Caulobacter	1	4.13388e-07		Lysobacter	9	3.72049e-06		Alcaligenes	1	4.13388e-07		Hydrogenophaga	1	4.13388e-07
Barnesiella	2	8.26775e-07		Ruminococcus	1	4.13388e-07		Carnobacterium	8	3.3071e-06		Kerstersia	1	4.13388e-07		Paracidovorax	1	4.13388e-07
Abyssicoccus	2	8.26775e-07		Halomonas	1	4.13388e-07		Companilactobacillus	8	3.3071e-06		Massilia	1	4.13388e-07		Alicycliphilus	1	4.13388e-07
Rhodococcus	2	8.26775e-07			2419037			Pseudooceanicola	8	3.3071e-06		Thauera	1	4.13388e-07		Alcaligenes	1	4.13388e-07
Corynebacterium	2	8.26775e-07						Sutcliffiella	8	3.3071e-06		Nocardioides	1	4.13388e-07		Kerstersia	1	4.13388e-07
Edwardsiella	2	8.26775e-07						Bartonella	7	2.89371e-06		Marmoricola	1	4.13388e-07		Massilia	1	4.13388e-07
Haemophilus	2	8.26775e-07						Halalkalibacterium	7	2.89371e-06		Rhodococcus	1	4.13388e-07		Thauera	1	4.13388e-07
Fictibacillus	1	4.13388e-07						Halobacteroides	7	2.89371e-06		Micromonospora	1	4.13388e-07		Rhodococcus	1	4.13388e-07
Frateuria	1	4.13388e-07						Salipiger	7	2.89371e-06		Triavirus	1	4.13388e-07		Flavobacterium	1	4.13388e-07
Stackebrandtia	1	4.13388e-07						Tritonibacter	7	2.89371e-06		Peeveelvirus	1	4.13388e-07		Pochonia	1	4.13388e-07
Cellulomonas	1	4.13388e-07						Ramlibacter	6	2.48033e-06			2419037			Leishmania	1	4.13388e-07
Sutcliffiella	1	4.13388e-07						Thiocapsa	6	2.48033e-06						Peeveelvirus	1	4.13388e-07
Roseovarius	1	4.13388e-07						Brachybacterium	5	2.06694e-06						Triavirus	1	4.13388e-07
Quatrionicoccus	1	4.13388e-07						Frigidibacter	5	2.06694e-06							2419037
Aquabacterium	1	4.13388e-07						Kosakonia	5	2.06694e-06
Aneurinibacillus	1	4.13388e-07						Lactococcus	5	2.06694e-06
Litorivicinus	1	4.13388e-07						Listeria	5	2.06694e-06
Pistricoccus	1	4.13388e-07						Simonsiella	5	2.06694e-06
Neptuniibacter	1	4.13388e-07						Vallitalea	5	2.06694e-06
Saccharomonospora	1	4.13388e-07						Acidovorax	4	1.65355e-06
Aquitalea	1	4.13388e-07						Buchnera	4	1.65355e-06
Kluyvera	1	4.13388e-07						Cellulomonas	4	1.65355e-06
Dialister	1	4.13388e-07						Dialister	4	1.65355e-06
Paenalkalicoccus	1	4.13388e-07						Gracilibacillus	4	1.65355e-06
Leptotrichia	1	4.13388e-07						Haemophilus	4	1.65355e-06
Virgibacillus	1	4.13388e-07						Ignatzschineria	4	1.65355e-06
Veillonella	1	4.13388e-07						Loktanella	4	1.65355e-06
Azoarcus	1	4.13388e-07						Luteibacter	4	1.65355e-06
Brachybacterium	1	4.13388e-07						Marinomonas	4	1.65355e-06
Tetragenococcus	1	4.13388e-07						Corynebacterium	3	1.24016e-06
Caldimonas	1	4.13388e-07						Cytobacillus	3	1.24016e-06
Metamycoplasma	1	4.13388e-07						Latilactobacillus	3	1.24016e-06
Lederbergia	1	4.13388e-07						Lederbergia	3	1.24016e-06
Cupriavidus	1	4.13388e-07						Parabacteroides	3	1.24016e-06
Marinomonas	1	4.13388e-07						Rahnella	3	1.24016e-06
Rhodovastum	1	4.13388e-07						Roseovarius	3	1.24016e-06
Thermoleptolyngbya	1	4.13388e-07						Saccharomonospora	3	1.24016e-06
Mesorhizobium	1	4.13388e-07						Stenotrophomonas	3	1.24016e-06
Buchnera	1	4.13388e-07						Barnesiella	2	8.26775e-07
Chenggangzhangella	1	4.13388e-07						Brucella	2	8.26775e-07
Caballeronia	1	4.13388e-07						Campylobacter	2	8.26775e-07
Bombilactobacillus	1	4.13388e-07						Candidatus	2	8.26775e-07
Proteus	1	4.13388e-07						Caulobacter	2	8.26775e-07
Cellulosimicrobium	1	4.13388e-07						Chenggangzhangella	2	8.26775e-07
Rahnella	1	4.13388e-07						Coprobacter	2	8.26775e-07
Sediminibacillus	1	4.13388e-07						Draconibacterium	2	8.26775e-07
Stenotrophomonas	1	4.13388e-07						Dyella	2	8.26775e-07
Winogradskyella	1	4.13388e-07						Elioraea	2	8.26775e-07
Micrococcus	1	4.13388e-07						Hypericibacter	2	8.26775e-07
Paenimyroides	1	4.13388e-07						Kaustia	2	8.26775e-07
Hankyongella	1	4.13388e-07						Leptotrichia	2	8.26775e-07
Salinivibrio	1	4.13388e-07						Stappia	2	8.26775e-07
Gilliamella	1	4.13388e-07						Tannerella	2	8.26775e-07
Phreatobacter	1	4.13388e-07						Thermoanaerobacterium	2	8.26775e-07
Ensifer	1	4.13388e-07						Venatoribacter	2	8.26775e-07
Roseococcus	1	4.13388e-07						[Acidovorax]	1	4.13388e-07
Aquibium	1	4.13388e-07						Abyssicoccus	1	4.13388e-07
Flavobacterium	1	4.13388e-07						Afipia	1	4.13388e-07
Amylolactobacillus	1	4.13388e-07						Alcaligenes	1	4.13388e-07
Loktanella	1	4.13388e-07						Aquabacterium	1	4.13388e-07
Nitratireductor	1	4.13388e-07						Aquibium	1	4.13388e-07
Nodularia	1	4.13388e-07						Azoarcus	1	4.13388e-07
Oenococcus	1	4.13388e-07						Bdellovibrio	1	4.13388e-07
Morococcus	1	4.13388e-07						Butyricimonas	1	4.13388e-07
Alcaligenes	1	4.13388e-07						Caldimonas	1	4.13388e-07
Methylobacterium	1	4.13388e-07						Castellaniella	1	4.13388e-07
Arcanobacterium	1	4.13388e-07						Cedecea	1	4.13388e-07
Leisingera	1	4.13388e-07						Cellulosimicrobium	1	4.13388e-07
Halalkalibacterium (ex Joshi et al. 2022)	1	4.13388e-07						Cupriavidus	1	4.13388e-07
Afipia	1	4.13388e-07						Desulforamulus	1	4.13388e-07
Dyella	1	4.13388e-07						Devosia	1	4.13388e-07
Phytoplasma	1	4.13388e-07						Dickeya	1	4.13388e-07
Klebsiella	1	4.13388e-07						Flavobacterium	1	4.13388e-07
Bdellovibrio	1	4.13388e-07						Gilliamella	1	4.13388e-07
Beijerinckia	1	4.13388e-07						Halomonas	1	4.13388e-07
Vallitalea	1	4.13388e-07						Halopseudomonas	1	4.13388e-07
Pluralibacter	1	4.13388e-07						Isoptericola	1	4.13388e-07
Castellaniella	1	4.13388e-07						Janthinobacterium	1	4.13388e-07
Aristophania	1	4.13388e-07						Kingella	1	4.13388e-07
Novosphingobium	1	4.13388e-07						Klebsiella	1	4.13388e-07
Draconibacterium	1	4.13388e-07						Kluyvera	1	4.13388e-07
Salmonella	1	4.13388e-07						Lacrimispora	1	4.13388e-07
Elioraea	1	4.13388e-07						Lacticaseibacillus	1	4.13388e-07
Weissella	1	4.13388e-07						Leucobacter	1	4.13388e-07
Paucilactobacillus	1	4.13388e-07						Leuconostoc	1	4.13388e-07
Dickeya	1	4.13388e-07						Ligilactobacillus	1	4.13388e-07
Hypericibacter	1	4.13388e-07						Litorivicinus	1	4.13388e-07
Tannerella	1	4.13388e-07						Macrococcus	1	4.13388e-07
Pectobacterium	1	4.13388e-07						Mannheimia	1	4.13388e-07
Butyricimonas	1	4.13388e-07						Mesorhizobium	1	4.13388e-07
Devosia	1	4.13388e-07						Methylibium	1	4.13388e-07
Leuconostoc	1	4.13388e-07						Methylorubrum	1	4.13388e-07
Leucobacter	1	4.13388e-07						Microvirga	1	4.13388e-07
Zobellella	1	4.13388e-07						Mixta	1	4.13388e-07
Raoultella	1	4.13388e-07						Morococcus	1	4.13388e-07
Shinella	1	4.13388e-07						Neorhizobium	1	4.13388e-07
Tardiphaga	1	4.13388e-07						Neptuniibacter	1	4.13388e-07
Macrococcus	1	4.13388e-07						Nodularia	1	4.13388e-07
Polymorphum	1	4.13388e-07						Olsenella	1	4.13388e-07
Abyssibius	1	4.13388e-07						Paenalkalicoccus	1	4.13388e-07
Latilactobacillus	1	4.13388e-07						Paenimyroides	1	4.13388e-07
Geomonas	1	4.13388e-07						Pistricoccus	1	4.13388e-07
Trabulsiella	1	4.13388e-07						Profundibacter	1	4.13388e-07
Ignatzschineria	1	4.13388e-07						Raoultella	1	4.13388e-07
Pseudocitrobacter	1	4.13388e-07						Salinivibrio	1	4.13388e-07
Kaustia	1	4.13388e-07						Salmonella	1	4.13388e-07
Simonsiella	1	4.13388e-07						Tepidanaerobacter	1	4.13388e-07
Pelagovum	1	4.13388e-07						Tetragenococcus	1	4.13388e-07
Rhizorhabdus	1	4.13388e-07						Thermoleptolyngbya	1	4.13388e-07
Campylobacter	1	4.13388e-07						Trabulsiella	1	4.13388e-07
Acidovorax	1	4.13388e-07						Veillonella	1	4.13388e-07
Tepidanaerobacter	1	4.13388e-07						Virgibacillus	1	4.13388e-07
Metabacillus	1	4.13388e-07						Weissella	1	4.13388e-07
Niallia	1	4.13388e-07						Winogradskyella	1	4.13388e-07
Pseudoxanthomonas	1	4.13388e-07						Zobellella	1	4.13388e-07
Paenalcaligenes	1	4.13388e-07							2419037
Eleftheria	1	4.13388e-07
Aromatoleum	1	4.13388e-07
Gracilibacillus	1	4.13388e-07
Profundibacter	1	4.13388e-07
Chlamydiifrater	1	4.13388e-07
Neorhizobium	1	4.13388e-07
Ligilactobacillus	1	4.13388e-07
Tritonibacter	1	4.13388e-07
Pseudazoarcus	1	4.13388e-07
Frigidibacter	1	4.13388e-07
Cedecea	1	4.13388e-07
Histophilus	1	4.13388e-07
Pseudooceanicola	1	4.13388e-07
	2419037

## Sheet: A.9 Bracken abundance
Species	taxonomy_id	taxonomy_lvl	kraken_assigned_reads	added_reads	new_est_reads	fraction_total_reads			Genus	taxonomy_id	taxonomy_lvl	kraken_assigned_reads	added_reads	new_est_reads	fraction_total_reads
Cereibacter sphaeroides	1063	S	790453	0	790453	0.32694			Cereibacter	1653176	G	797384	0	797384	0.32968
Escherichia coli	562	S	519391	72611	592002	0.24486			Escherichia	561	G	562922	36927	599849	0.24801
Porphyromonas gingivalis	837	S	278226	1	278227	0.11508			Porphyromonas	836	G	278226	1	278227	0.11503
Staphylococcus epidermidis	1282	S	232000	316	232316	0.09609			Staphylococcus	1279	G	248995	56	249051	0.10297
Streptococcus mutans	1309	S	227969	0	227969	0.09429			Streptococcus	1301	G	245504	20	245524	0.10151
Pseudomonas aeruginosa	287	S	117430	1440	118870	0.04917			Pseudomonas	286	G	119093	523	119616	0.04946
Bacillus pacificus	2026187	S	58713	115	58828	0.02433			Bacillus	1386	G	62798	9	62807	0.02597
Clostridium beijerinckii	1520	S	29520	64	29584	0.01224			Clostridium	1485	G	29747	0	29747	0.0123
Staphylococcus aureus	1280	S	15917	450	16367	0.00677			Acinetobacter	469	G	5838	3	5841	0.00241
Streptococcus agalactiae	1311	S	11974	2566	14540	0.00601			Cutibacterium	1912216	G	4796	0	4796	0.00198
Cereibacter azotoformans	43057	S	6919	0	6919	0.00286			Shigella	620	G	4283	46	4329	0.00179
Acinetobacter baumannii	470	S	5738	40	5778	0.00239			Neisseria	482	G	3158	0	3158	0.00131
Cutibacterium acnes	1747	S	4796	0	4796	0.00198			Helicobacter	209	G	1661	0	1661	0.00069
Escherichia albertii	208962	S	4138	2	4140	0.00171			Citrobacter	544	G	1582	0	1582	0.00065
Neisseria meningitidis	487	S	3157	0	3157	0.00131			Rhodobacter	1060	G	1480	0	1480	0.00061
Bacillus cereus	1396	S	2299	58	2357	0.00097			Lactobacillus	1578	G	1428	0	1428	0.00059
Shigella dysenteriae	622	S	1729	12	1741	0.00072			Pseudorhizobium	1903858	G	1258	0	1258	0.00052
Helicobacter pylori	210	S	1661	0	1661	0.00069			Enterobacter	547	G	1245	0	1245	0.00051
Lactobacillus gasseri	1596	S	1428	0	1428	0.00059			Klebsiella	570	G	1045	4	1049	0.00043
Escherichia fergusonii	564	S	1401	1	1402	0.00058			Pukyongiella	2831925	G	883	10	893	0.00037
Shigella flexneri	623	S	1213	159	1372	0.00057			Paracoccus	265	G	612	133	745	0.00031
Pseudorhizobium flavum	1335061	S	1258	0	1258	0.00052			Jejubacter	2815296	G	715	0	715	0.0003
Rhodobacter sp. CZR27	2033869	S	1157	0	1157	0.00048			Phocaeicola	909656	G	645	1	646	0.00027
Citrobacter braakii	57706	S	56	1002	1058	0.00044			Deinococcus	1298	G	543	0	543	0.00022
Shigella boydii	621	S	928	119	1047	0.00043			Streptomyces	1883	G	531	0	531	0.00022
Pukyongiella litopenaei	2605946	S	883	10	893	0.00037			Xanthomonas	338	G	466	0	466	0.00019
Escherichia sp. E4742	2044467	S	875	0	875	0.00036			Ketogulonicigenium	92944	G	425	0	425	0.00018
Escherichia marmotae	1499973	S	819	0	819	0.00034			Salmonella	590	G	355	1	356	0.00015
Klebsiella pneumoniae	573	S	763	68	831	0.00034			Acidiphilium	522	G	315	0	315	0.00013
Streptococcus sp. FDAARGOS_522	2420310	S	667	133	800	0.00033			Enterococcus	1350	G	303	0	303	0.00013
Jejubacter calystegiae	2579935	S	715	0	715	0.0003			Raoultella	160674	G	293	3	296	0.00012
Pseudomonas fluorescens	294	S	691	1	692	0.00029			Ralstonia	48736	G	47	249	296	0.00012
Enterobacter sp. JUb54	2724468	S	685	0	685	0.00028			Amycolatopsis	1813	G	186	0	186	8e-05
Bacillus paranthracis	2026186	S	665	20	685	0.00028			Tabrizicola	1443919	G	175	0	175	7e-05
Streptococcus sp. FDAARGOS_521	2420309	S	451	213	664	0.00027			Lysinibacillus	400634	G	158	0	158	7e-05
Phocaeicola vulgatus	821	S	643	1	644	0.00027			Schaalia	2529408	G	142	0	142	6e-05
Escherichia sp. HH091_1A	2509662	S	407	176	583	0.00024			Aureimonas	414371	G	123	0	123	5e-05
Deinococcus radiodurans	1299	S	542	0	542	0.00022			Kosakonia	1330547	G	112	0	112	5e-05
Xanthomonas euroxanthea	2259622	S	458	2	460	0.00019			Bifidobacterium	1678	G	108	0	108	4e-05
Ketogulonicigenium vulgare	92945	S	425	0	425	0.00018			Paenibacillus	44249	G	103	0	103	4e-05
Bacillus thuringiensis	1428	S	390	18	408	0.00017			Methylobacterium	407	G	89	0	89	4e-05
Salmonella enterica	28901	S	302	47	349	0.00014			Bradyrhizobium	374	G	82	0	82	3e-05
Acidiphilium multivorum	62140	S	315	0	315	0.00013			Sulfitobacter	60136	G	51	5	56	2e-05
Rhodobacter sp. LPB0142	1850250	S	296	0	296	0.00012			Kluyvera	579	G	49	0	49	2e-05
Raoultella ornithinolytica	54291	S	271	13	284	0.00012			Leclercia	83654	G	49	0	49	2e-05
Ralstonia pseudosolanacearum	1310165	S	44	249	293	0.00012			Cedecea	158483	G	49	0	49	2e-05
Streptococcus pyogenes	1314	S	290	0	290	0.00012			Spiroplasma	2132	G	48	0	48	2e-05
Enterococcus faecalis	1351	S	253	8	261	0.00011			Siccibacter	1649298	G	47	0	47	2e-05
Paracoccus kondratievae	135740	S	227	0	227	9e-05			Cronobacter	413496	G	46	0	46	2e-05
Paracoccus sp. S3-43	3030011	S	209	17	226	9e-05			Diaphorobacter	238749	G	42	4	46	2e-05
Bacillus licheniformis	1402	S	179	4	183	8e-05			Buttiauxella	82976	G	41	0	41	2e-05
Amycolatopsis sp. WQ 127309	2932773	S	185	0	185	8e-05			Pluralibacter	1330546	G	40	0	40	2e-05
Paracoccus yeei	147645	S	30	133	163	7e-05			Achromobacter	222	G	31	8	39	2e-05
Tabrizicola piscis	2494374	S	175	0	175	7e-05			Trabulsiella	158851	G	34	0	34	1e-05
Shigella sonnei	624	S	168	0	168	7e-05			Mycobacterium	1763	G	30	0	30	1e-05
Enterobacter hormaechei	158836	S	56	114	170	7e-05			Superficieibacter	2303321	G	29	0	29	1e-05
Enterobacter sp. Colony194	2866201	S	139	1	140	6e-05			Rhizobium	379	G	26	0	26	1e-05
Streptococcus dysgalactiae	1334	S	156	0	156	6e-05			Shimwellia	1335483	G	24	0	24	1e-05
Schaalia odontolytica	1660	S	142	0	142	6e-05			Mycolicibacterium	1866885	G	23	0	23	1e-05
Aureimonas mangrovi	2758041	S	122	0	122	5e-05			Atlantibacter	1903434	G	20	0	20	1e-05
Citrobacter portucalensis	1639133	S	103	7	110	5e-05			Piscinibacter	1114981	G	20	0	20	1e-05
Lysinibacillus sp. PLM2	2929796	S	111	0	111	5e-05			Lelliottia	1330545	G	17	0	17	1e-05
Streptococcus canis	1329	S	113	0	113	5e-05			Heyndrickxia	2837504	G	14	0	14	1e-05
Methylobacterium durans	2202825	S	87	0	87	4e-05			Pseudocitrobacter	1504576	G	13	0	13	1e-05
Citrobacter freundii	546	S	54	45	99	4e-05			Fuscovulum	2818469	G	12	0	12	0
Staphylococcus argenteus	985002	S	105	0	105	4e-05			Yokenella	158876	G	12	0	12	0
Bacillus mycoides	1405	S	100	0	100	4e-05			Plasmodium	5820	G	12	0	12	0
Bacillus wiedmannii	1890302	S	90	0	90	4e-05			Aeromonas	642	G	11	0	11	0
Paenibacillus glucanolyticus	59843	S	103	0	103	4e-05			Pseudobacter	1860196	G	10	0	10	0
Streptococcus uberis	1349	S	93	0	93	4e-05
Streptococcus suis	1307	S	92	0	92	4e-05
Streptococcus didelphis	102886	S	92	0	92	4e-05
Streptococcus parasuis	1501662	S	88	0	88	4e-05
Clostridium bornimense	1216932	S	92	0	92	4e-05
Bifidobacterium adolescentis	1680	S	42	57	99	4e-05
Paracoccus zhejiangensis	1077935	S	61	0	61	3e-05
Citrobacter sp. S171	2971264	S	70	0	70	3e-05
Klebsiella huaxiensis	2153354	S	81	0	81	3e-05
Enterobacter roggenkampii	1812935	S	76	1	77	3e-05
Acinetobacter seifertii	1530123	S	63	0	63	3e-05
Staphylococcus haemolyticus	1283	S	77	0	77	3e-05
Bacillus tropicus	2026188	S	65	0	65	3e-05
Streptococcus halichoeri	254785	S	74	0	74	3e-05
Streptococcus pseudoporcinus	361101	S	68	0	68	3e-05
Streptococcus equinus	1335	S	61	0	61	3e-05
Streptomyces xanthii	2768069	S	70	0	70	3e-05
Sulfitobacter pontiacus	60137	S	51	5	56	2e-05
Bradyrhizobium sp. SK17	2057741	S	44	0	44	2e-05
Citrobacter amalonaticus	35703	S	18	30	48	2e-05
Citrobacter koseri	545	S	15	35	50	2e-05
Enterobacter kobei	208224	S	29	17	46	2e-05
Siccibacter colletis	1505757	S	47	0	47	2e-05
Diaphorobacter aerolatus	1288495	S	35	2	37	2e-05
Achromobacter xylosoxidans	85698	S	28	9	37	2e-05
Staphylococcus capitis	29388	S	41	0	41	2e-05
Staphylococcus hominis	1290	S	39	0	39	2e-05
Bacillus pseudomycoides	64104	S	42	0	42	2e-05
Lysinibacillus sp. G01H	3026425	S	47	0	47	2e-05
Streptococcus porcinus	1340	S	57	0	57	2e-05
Streptococcus alactolyticus	29389	S	46	0	46	2e-05
Streptococcus merionis	400065	S	43	0	43	2e-05
Spiroplasma endosymbiont of Phyllotreta cruciferae	2886375	S	48	0	48	2e-05
Rhodobacter capsulatus	1061	S	27	0	27	1e-05
Paracoccus jeotgali	2065379	S	27	0	27	1e-05
Paracoccus liaowanqingii	2560053	S	26	0	26	1e-05
Rhizobium leguminosarum	384	S	23	0	23	1e-05
Bradyrhizobium sp. CCBAU 53421	1325120	S	23	0	23	1e-05
Escherichia sp. SCLE84	2725997	S	14	0	14	1e-05
Citrobacter youngae	133448	S	10	10	20	1e-05
Citrobacter farmeri	67824	S	19	5	24	1e-05
Citrobacter rodentium	67825	S	16	0	16	1e-05
Klebsiella oxytoca	571	S	33	0	33	1e-05
Klebsiella aerogenes	548	S	25	0	25	1e-05
Klebsiella variicola	244366	S	20	0	20	1e-05
Klebsiella michiganensis	1134687	S	19	0	19	1e-05
Klebsiella quasipneumoniae	1463165	S	16	0	16	1e-05
Enterobacter cloacae	550	S	15	1	16	1e-05
Enterobacter ludwigii	299767	S	12	4	16	1e-05
Enterobacter asburiae	61645	S	11	3	14	1e-05
Enterobacter mori	539813	S	17	0	17	1e-05
Kosakonia radicincitans	283686	S	32	0	32	1e-05
Kosakonia cowanii	208223	S	15	0	15	1e-05
Kosakonia sacchari	1158459	S	10	19	29	1e-05
Kluyvera intermedia	61648	S	24	0	24	1e-05
Kluyvera ascorbata	51288	S	13	5	18	1e-05
Leclercia adecarboxylata	83655	S	12	17	29	1e-05
Cedecea neteri	158822	S	17	0	17	1e-05
Cedecea lapagei	158823	S	15	0	15	1e-05
Cronobacter sakazakii	28141	S	10	20	30	1e-05
Buttiauxella sp. WJP83	2986951	S	23	0	23	1e-05
Pluralibacter gergoviae	61647	S	23	0	23	1e-05
[Enterobacter] lignolyticus	1334193	S	17	0	17	1e-05
Trabulsiella odontotermitis	379893	S	34	0	34	1e-05
Superficieibacter sp. HKU1	3031919	S	29	0	29	1e-05
Shimwellia blattae	563	S	24	0	24	1e-05
Pseudocitrobacter corydidari	2891570	S	13	0	13	1e-05
Pseudomonas paraeruginosa	2994495	S	10	12	22	1e-05
Piscinibacter sp. XHJ-5	3037797	S	20	0	20	1e-05
Staphylococcus simiae	308354	S	18	0	18	1e-05
Staphylococcus schweitzeri	1654388	S	17	0	17	1e-05
Staphylococcus carnosus	1281	S	13	0	13	1e-05
Bacillus anthracis	1392	S	17	0	17	1e-05
Heyndrickxia oleronia	38875	S	14	0	14	1e-05
Streptococcus sp. FDAARGOS_520	2420308	S	14	7	21	1e-05
Streptococcus troglodytae	1111760	S	36	0	36	1e-05
Streptococcus salivarius	1304	S	31	0	31	1e-05
Streptococcus intermedius	1338	S	16	0	16	1e-05
Streptococcus anginosus	1328	S	15	0	15	1e-05
Streptococcus lutetiensis	150055	S	30	0	30	1e-05
Streptococcus gordonii	1302	S	20	0	20	1e-05
Streptococcus parauberis	1348	S	17	0	17	1e-05
Streptococcus thermophilus	1308	S	13	0	13	1e-05
Enterococcus hirae	1354	S	30	0	30	1e-05
Clostridium diolis	223919	S	27	0	27	1e-05
Clostridium botulinum	1491	S	18	0	18	1e-05
Streptomyces albus	1888	S	32	0	32	1e-05
Mycobacterium sp. Z3061	3073562	S	26	0	26	1e-05
Mycolicibacterium mageritense	53462	S	23	0	23	1e-05
Paracoccus marcusii	59779	S	10	0	10	0
Fuscovulum blasticum	1075	S	12	0	12	0
Citrobacter sp. RHB25-C09	2742624	S	12	0	12	0
Citrobacter sp. R56	1573676	S	10	0	10	0
Atlantibacter hermannii	565	S	11	0	11	0
Lelliottia amnigena	61646	S	12	0	12	0
Yokenella regensburgei	158877	S	12	0	12	0
Pseudomonas fragi	296	S	12	0	12	0
Aeromonas media	651	S	10	0	10	0
Staphylococcus delphini	53344	S	10	0	10	0
Staphylococcus warneri	1292	S	10	0	10	0
Bacillus cytotoxicus	580165	S	11	0	11	0
Streptococcus sp. A12	1759399	S	11	0	11	0
Streptococcus sp. DAT741	1940319	S	10	0	10	0
Clostridium felsineum	36839	S	10	0	10	0
Streptomyces sp. Go40/10	2825844	S	12	0	12	0
Pseudobacter ginsenosidimutans	661488	S	10	0	10	0

## Sheet: A.10 Mock Community Analysis
Species	Reads								Percentages																Minimum Threshold	0.0001	241.904		l1 scores
	Theoretical	MORA	AugPatho2	Minimap2	Kraken2 Custom	Bracken	Kraken2 PlusPF		Theoretical	MORA	AugPatho2	Minimap2	Kraken2 Custom	Braken	Kraken2 PlusPF		F1 Scores													MORA	AugPatho	Minimap2	Kraken2	Bracken	Kraken2 PlusPF
Escherichia coli	435427	609189	609544	608813	519391	592002	518212		0.18	0.251831	0.251978	0.251676	0.21471	0.244726	0.214222		Species													0.0718312	0.071978	0.0716758	0.0347098	0.0647263	0.0342224
Porphyromonas gingivalis	435427	273825	273951	273691	278226	278227	278226		0.18	0.113196	0.113248	0.11314	0.115015	0.115016	0.115015			Method	True Positives	False Positives	False Negatives	Precision	Sensitivity	F1						0.0668041	0.066752	0.0668595	0.0649848	0.0649844	0.0649848
Leuteovuhmn sphaeroides	435427	758231	764596	734212	790453	790453	790438		0.18	0.313443	0.316075	0.303514	0.326764	0.326764	0.326757			MORA	16	49	4	0.246154	0.8	0.376471						0.133443	0.136075	0.123514	0.146764	0.146764	0.146757
Staphylococcus epidermidis	435427	207154	298939	203253	232000	232316	231494		0.18	0.0856349	0.123578	0.0840223	0.0959059	0.0960366	0.0956968			AugPatho2	16	42	4	0.275862	0.8	0.410256						0.0943651	0.0564223	0.0959777	0.0840941	0.0839634	0.0843032
Streptococcus mutans	435427	223818	224217	213537	227969	227969	227968		0.18	0.0925236	0.0926885	0.0882736	0.0942396	0.0942396	0.0942392			Minimap2	16	84	4	0.16	0.8	0.266667						0.0874764	0.0873115	0.0917264	0.0857604	0.0857604	0.0857608
Bacillus cereus	43542.7	0	0	0	2299	2357	2428		0.018	0	0	0	0.000950378	0.000974355	0.00100371			Kraken2	18	27	2	0.4	0.9	0.553846						0.018	0.018	0.018	0.0170496	0.0170256	0.0169963
Bacillus pacificus	0	51421	52022	49585	58713	58828	58729		0	0.0212568	0.0215053	0.0204978	0.0242712	0.0243188	0.0242778			Bracken	18	30	2	0.375	0.9	0.529412						0.0212568	0.0215053	0.0204978	0.0242712	0.0243188	0.0242778
Bacillus paranthracis	0	6077	5987	5653	665	685	623		0	0.00251216	0.00247495	0.00233688	0.000274903	0.000283171	0.000257541			Kraken2 PlusPF	17	28	3	0.377778	0.85	0.523077						0.00251216	0.00247495	0.00233688	0.000274903	0.000283171	0.000257541
Clostridium beijerinckii	43542.7	10746	10890	10441	29520	29584	29520		0.018	0.00444226	0.00450179	0.00431618	0.0122032	0.0122297	0.0122032		Genus													0.0135577	0.0134982	0.0136838	0.0057968	0.00577034	0.0057968
Clostridium diolis	0	13672	13699	13192	27	27	27		0	0.00565184	0.005663	0.00545341	1.11615e-05	1.11615e-05	1.11615e-05			Method	True Positives	False Positives	False Negatives	Precision	Sensitivity	F1						0.00565184	0.005663	0.00545341	1.11615e-05	1.11615e-05	1.11615e-05
Pseudomonas aeruginosa	43542.7	1353	1255	1466	117430	118870	117546		0.018	0.000559313	0.000518801	0.000606026	0.0485441	0.0491394	0.0485921			MORA	15	21	3	0.416667	0.833333	0.555556						0.0174407	0.0174812	0.017394	0.0305441	0.0311394	0.0305921
Pseudomonas paraeruginosa	0	111058	111544	109308	10	22	9		0	0.04591	0.0461109	0.0451866	4.13388e-06	9.09453e-06	3.72049e-06			AugPatho2	15	18	3	0.454545	0.833333	0.588235						0.04591	0.0461109	0.0451866	4.13388e-06	9.09453e-06	3.72049e-06
Staphylococcus aureus	43542.7	13985	13949	13914	15917	16367	16366		0.018	0.00578123	0.00576634	0.00575188	0.00657989	0.00676592	0.0067655			Minimap2	15	30	3	0.333333	0.833333	0.47619						0.0122188	0.0122337	0.0122481	0.0114201	0.0112341	0.0112345
Streptococcus agalactiae	43542.7	15813	15936	15363	11974	14540	11865		0.018	0.0065369	0.00658775	0.00635087	0.0049499	0.00601066	0.00490484			Kraken2	16	15	3	0.516129	0.842105	0.64						0.0114631	0.0114123	0.0116491	0.0130501	0.0119893	0.0130952
Acinetobacter baumannii	4354.27	5133	5200	4958	5738	5778	5746		0.0018	0.00212192	0.00214962	0.00204958	0.00237202	0.00238855	0.00237533			Bracken	16	16	2	0.5	0.888889	0.64						0.000321919	0.000349616	0.000249576	0.000572018	0.000588554	0.000575325
Cutibacterium acnes	4354.27	4556	4578	4472	4796	4796	4796		0.0018	0.00188339	0.00189249	0.00184867	0.00198261	0.00198261	0.00198261			Kraken2 PlusPF	16	15	2	0.516129	0.888889	0.653061						8.33941e-05	9.24886e-05	4.86695e-05	0.000182607	0.000182607	0.000182607
Helicobacter pylori	4354.27	1558	1581	1492	1661	1661	1661		0.0018	0.000644058	0.000653566	0.000616774	0.000686637	0.000686637	0.000686637															0.00115594	0.00114643	0.00118323	0.00111336	0.00111336	0.00111336
Lactobacillus gasseri	4354.27	1356	1373	1321	1428	1428	1428		0.0018	0.000560554	0.000567581	0.000546085	0.000590318	0.000590318	0.000590318										Minimum Threshold	0.00015	362.856			0.00123945	0.00123242	0.00125391	0.00120968	0.00120968	0.00120968
Neisseria meningitidis	4354.27	2887	2939	2708	3157	3157	3157		0.0018	0.00119345	0.00121495	0.00111945	0.00130506	0.00130506	0.00130506		Species													0.00060655	0.000585054	0.000680546	0.000494935	0.000494935	0.000494935
Phocaeicola vulgatus	483.807	463	494	479	643	644	643		0.0002	0.000191398	0.000204213	0.000198013	0.000265808	0.000266222	0.000265808			Method	True Positives	False Positives	False Negatives	Precision	Sensitivity	F1						8.60152e-06	4.21349e-06	1.98732e-06	6.58083e-05	6.62216e-05	6.58083e-05
Bifidobacterium adolescentis	483.807	99	99	99	42	99	42		0.0002	4.09254e-05	4.09254e-05	4.09254e-05	1.73623e-05	4.09254e-05	1.73623e-05			MORA	16	38	4	0.296296	0.8	0.432432						0.000159075	0.000159075	0.000159075	0.000182638	0.000159075	0.000182638
Deinococcus radiodurans	483.807	542	542	542	542	542	542		0.0002	0.000224056	0.000224056	0.000224056	0.000224056	0.000224056	0.000224056			AugPatho2	16	34	4	0.32	0.8	0.457143						2.40561e-05	2.40561e-05	2.40561e-05	2.40561e-05	2.40561e-05	2.40561e-05
Enterococcus faecalis	483.807	0	0	0	253	261	240		0.0002	0	0	0	0.000104587	0.000107894	9.9213e-05			Minimap2	16	74	4	0.177778	0.8	0.290909						0.0002	0.0002	0.0002	9.54129e-05	9.21058e-05	0.000100787
Schaalia odontolytica	483.807	0	0	0	142	142	142		0.0002	0	0	0	5.8701e-05	5.8701e-05	5.8701e-05			Kraken2 PlusPF	17	22	3	0.435897	0.85	0.576271						0.0002	0.0002	0.0002	0.000141299	0.000141299	0.000141299
Schaaia meyeri	0	119	121	113	0	0	0		0	4.91931e-05	5.00199e-05	4.67128e-05	0	0	0			Braken	17	24	3	0.414634	0.85	0.557377						4.91931e-05	5.00199e-05	4.67128e-05	0	0	0
Other	0	105982	5581	150463	116041	38282	117189		0	0.0438116	0.00230712	0.0621995	0.0479699	0.0158253	0.0484445			Kraken2 Custom	16	22	4	0.421053	0.8	0.551724						0.0438116	0.00230712	0.0621995	0.0479699	0.0158253	0.0484445
Total	2.41904e+06	2419037	2419037	2419075	2419037	2419037	2419037			1	1	1.00002	1	1	1		Genus												Total l1 error	0.649791	0.573268	0.662451	0.570787	0.567876	0.570829
																		Method	True Positives	False Positives	False Negatives	Precision	Sensitivity	F1
Genus																		MORA	15	15	3	0.5	0.833333	0.625
	Reads								Percentages									AugPatho2	15	13	3	0.535714	0.833333	0.652174
	Theoretical	MORA	AugPatho2	Minimap2	Kraken2 Custom	Bracken	Kraken2 PlusPF		Theoretical	MORA	AugPatho2	Minimap2	Kraken2 Custom	Braken	Kraken2 PlusPF			Minimap2	15	26	3	0.365854	0.833333	0.508475						MORA	AugPAtho2	Minimap2	Kraken2	Bracken	Kraken2 PlusPF
Escherichia	435427	609190	609849	609544	562922	599849	562865		0.18	0.251832	0.252104	0.251978	0.232705	0.24797	0.232681			Kraken2 PlusPF	15	14	3	0.517241	0.833333	0.638298						0.0718316	0.072104	0.071978	0.052705	0.0679702	0.0526814
Porphyromonas	435427	273826	275227	273952	278226	278227	278226		0.18	0.113196	0.113775	0.113248	0.115015	0.115016	0.115015			Braken	15	12	3	0.555556	0.833333	0.666667						0.0668037	0.0662246	0.0667516	0.0649848	0.0649844	0.0649848
Leuteovuhmn	435427	774169	784393	777336	797384	797384	797369		0.18	0.320032	0.324258	0.321341	0.329629	0.329629	0.329622			Kraken2 Custom	15	12	3	0.555556	0.833333	0.666667						0.140032	0.144258	0.141341	0.149629	0.149629	0.149622
Staphylococcus	478969	241621	246739	242987	248995	249051	249004		0.198	0.0998831	0.101999	0.100448	0.102931	0.102955	0.102935															0.0981169	0.0960011	0.0975522	0.0950685	0.0950454	0.0950648
Streptococcus	478969	244003	244931	244067	245504	245524	245511		0.198	0.100868	0.101251	0.100894	0.101488	0.101497	0.101491															0.0971322	0.0967486	0.0971057	0.0965117	0.0965034	0.0965088
Bacillus	43542.7	60354	63018	60706	62798	62807	62828		0.018	0.0249496	0.0260509	0.0250951	0.0259599	0.0259636	0.0259723															0.0069496	0.00805086	0.00709511	0.00795992	0.00796364	0.00797232
Clostridiumn	43542.7	26135	29860	26092	29747	29747	29721		0.018	0.0108039	0.0123438	0.0107861	0.012297	0.012297	0.0122863															0.00719611	0.00565625	0.00721389	0.00570296	0.00570296	0.00571371
Pseudomonas	43542.7	113967	115295	114114	119093	119616	119114		0.018	0.0471125	0.0476615	0.0471733	0.0492316	0.0494478	0.0492403															0.0291125	0.0296615	0.0291733	0.0312316	0.0314478	0.0312403
Acinetobacter	4354.27	5579	5698	5602	5838	5841	5838		0.0018	0.00230629	0.00235548	0.0023158	0.00241336	0.0024146	0.00241336															0.00050629	0.000555483	0.000515798	0.000613357	0.000614597	0.000613357
Cutibacterium	4354.27	4771	4793	4781	4796	4796	4706		0.0018	0.00197227	0.00198137	0.00197641	0.00198261	0.00198261	0.0019454															0.000172272	0.000181367	0.000176406	0.000182607	0.000182607	0.000145402
Helicobacter	4354.27	1632	1655	1639	1661	1661	1661		0.0018	0.000674649	0.000684157	0.000677542	0.000686637	0.000686637	0.000686637															0.00112535	0.00111584	0.00112246	0.00111336	0.00111336	0.00111336
Lactobacillus	4354.27	1414	1417	1411	1428	1428	1428		0.0018	0.00058453	0.00058577	0.00058329	0.000590318	0.000590318	0.000590318															0.00121547	0.00121423	0.00121671	0.00120968	0.00120968	0.00120968
Neisseria	4354.27	3095	3154	3133	3158	3158	3158		0.0018	0.00127943	0.00130382	0.00129514	0.00130548	0.00130548	0.00130548															0.000520565	0.000496175	0.000504857	0.000494522	0.000494522	0.000494522
Phocaeicola	483.807	564	601	583	645	646	645		0.0002	0.000233151	0.000248446	0.000241005	0.000266635	0.000267048	0.000266635															3.31506e-05	4.8446e-05	4.1005e-05	6.6635e-05	6.70484e-05	6.6635e-05
Bifidobacterium	483.807	103	105	103	108	108	108		0.0002	4.25789e-05	4.34057e-05	4.25789e-05	4.46459e-05	4.46459e-05	4.46459e-05															0.000157421	0.000156594	0.000157421	0.000155354	0.000155354	0.000155354
Deinococcus	483.807	542	541	542	543	543	543		0.0002	0.000224056	0.000223643	0.000224056	0.000224469	0.000224469	0.000224469															2.40561e-05	2.36427e-05	2.40561e-05	2.44695e-05	2.44695e-05	2.44695e-05
Enterococcus	483.807	132	175	148	303	303	283		0.0002	5.45672e-05	7.23428e-05	6.11814e-05	0.000125256	0.000125256	0.000116989															0.000145433	0.000127657	0.000138819	7.47435e-05	7.47435e-05	8.30113e-05
Schaalia	483.807	120	124	122	142	142	142		0.0002	4.96065e-05	5.12601e-05	5.04333e-05	5.8701e-05	5.8701e-05	5.8701e-05															0.000150393	0.00014874	0.000149567	0.000141299	0.000141299	0.000141299
Other	0	57820	31462	52175	55746	18206	55887		0	0.0239021	0.013006	0.0215685	0.0230447	0.00752614	0.023103															0.0239021	0.013006	0.0215685	0.0230447	0.00752614	0.023103
Total	2.41904e+06	2419037	2419037	2419037	2419037	2419037	2419037		1	1	1	1	1	1	1														Total l1 error	0.545127	0.535779	0.543826	0.530914	0.53085	0.530939
Note: Leuteovuhmn sphaeroides = Cereibacter sphaeroides, Lactobacillus paragasseri = Lactobacillus gasseri

[truncated: 1 more sheets: A.11 Sevim Real Data]
